# Supplementary material for: Factors Associated with Alcohol-Related Injuries for Aboriginal and Non-Aboriginal Australians: An Observational Study
Source: Int J Environ Res Public Health. 2020 Jan 7;17(2):387. doi: 10.3390/ijerph17020387 (PMC7014286; doi:10.3390/ijerph17020387)
Supplement: Supplementary file 1 [file ijerph-17-00387-s001.zip]

Archive with 1 entries (1 files):
- ijerph-649973-supplementary.xlsx
