# Supplementary material for: Factors Associated with Alcohol-Related Injuries for Aboriginal and Non-Aboriginal Australians: An Observational Study
Source: Int J Environ Res Public Health. 2020 Jan 7;17(2):387. doi: 10.3390/ijerph17020387 (PMC7014286; doi:10.3390/ijerph17020387)
Supplement: Supplementary file 1 [file ijerph-17-00387-s001.zip › ijerph-649973-supplementary.xlsx]

## Sheet: All codes
Subject Area	nwau_version	Clinical Codeset Original	Clinical Code Original	Clinical Codeset Mapped	Clinical Code Mapped
ED	15	SNOMEDCT	63650001	ICD10V6	A00.9
ED	15	SNOMEDCT	4834000	ICD10V6	A01.0
ED	15	SNOMEDCT	302229004	ICD10V6	A02.9
ED	15	SNOMEDCT	302231008	ICD10V6	A02.9
ED	15	SNOMEDCT	397503006	ICD10V6	A02.9
ED	15	SNOMEDCT	36188001	ICD10V6	A03.9
ED	15	SNOMEDCT	18081009	ICD10V6	A04.5
ED	15	SNOMEDCT	111802007	ICD10V6	A04.7
ED	15	SNOMEDCT	312108008	ICD10V6	A04.9
ED	15	SNOMEDCT	398523009	ICD10V6	A05.1
ED	15	SNOMEDCT	398565003	ICD10V6	A05.1
ED	15	SNOMEDCT	66107000	ICD10V6	A05.9
ED	15	SNOMEDCT	186116005	ICD10V6	A06.0
ED	15	SNOMEDCT	111910009	ICD10V6	A06.9
ED	15	SNOMEDCT	10679007	ICD10V6	A07.1
ED	15	SNOMEDCT	240370009	ICD10V6	A07.2
ED	15	SNOMEDCT	89933001	ICD10V6	A07.8
ED	15	SNOMEDCT	186150001	ICD10V6	A08.0
ED	15	SNOMEDCT	111843007	ICD10V6	A08.4
ED	15	SNOMEDCT	285344007	ICD10V6	A08.4
ED	15	SNOMEDCT	312131008	ICD10V6	A08.4
ED	15	SNOMEDCT	111939009	ICD10V6	A09.0
ED	15	SNOMEDCT	12463005	ICD10V6	A09.0
ED	15	SNOMEDCT	249519007	ICD10V6	A09.0
ED	15	SNOMEDCT	266071000	ICD10V6	A09.0
ED	15	SNOMEDCT	36789003	ICD10V6	A09.0
ED	15	SNOMEDCT	397683000	ICD10V6	A09.0
ED	15	SNOMEDCT	43240000	ICD10V6	A09.0
ED	15	SNOMEDCT	57419008	ICD10V6	A09.0
ED	15	SNOMEDCT	62315008	ICD10V6	A09.0
ED	15	SNOMEDCT	11840006	ICD10V6	A09.9
ED	15	SNOMEDCT	24526004	ICD10V6	A09.9
ED	15	SNOMEDCT	25374005	ICD10V6	A09.9
ED	15	SNOMEDCT	409966000	ICD10V6	A09.9
ED	15	SNOMEDCT	52457000	ICD10V6	A09.9
ED	15	SNOMEDCT	64226004	ICD10V6	A09.9
ED	15	SNOMEDCT	64613007	ICD10V6	A09.9
ED	15	SNOMEDCT	69776003	ICD10V6	A09.9
ED	15	SNOMEDCT	95545007	ICD10V6	A09.9
ED	15	SNOMEDCT	186201000	ICD10V6	A15.7
ED	15	SNOMEDCT	154283005	ICD10V6	A16.9
ED	15	SNOMEDCT	186202007	ICD10V6	A16.9
ED	15	SNOMEDCT	56717001	ICD10V6	A16.9
ED	15	SNOMEDCT	54084005	ICD10V6	A18.2
ED	15	SNOMEDCT	77038006	ICD10V6	A18.2
ED	15	SNOMEDCT	186278007	ICD10V6	A19.1
ED	15	SNOMEDCT	186276006	ICD10V6	A19.2
ED	15	SNOMEDCT	47604008	ICD10V6	A19.9
ED	15	SNOMEDCT	58750007	ICD10V6	A20.9
ED	15	SNOMEDCT	409498004	ICD10V6	A22.9
ED	15	SNOMEDCT	75702008	ICD10V6	A23.0
ED	15	SNOMEDCT	4639008	ICD10V6	A24.0
ED	15	SNOMEDCT	186311005	ICD10V6	A24.1
ED	15	SNOMEDCT	428111003	ICD10V6	A24.1
ED	15	SNOMEDCT	186312003	ICD10V6	A24.2
ED	15	SNOMEDCT	81004002	ICD10V6	A30.9
ED	15	SNOMEDCT	76902006	ICD10V6	A35
ED	15	SNOMEDCT	397428000	ICD10V6	A36.9
ED	15	SNOMEDCT	27836007	ICD10V6	A37.9
ED	15	SNOMEDCT	30242009	ICD10V6	A38
ED	15	SNOMEDCT	192644005	ICD10V6	A39.0
ED	15	SNOMEDCT	4089001	ICD10V6	A39.4
ED	15	SNOMEDCT	23511006	ICD10V6	A39.9
ED	15	SNOMEDCT	53869006	ICD10V6	A41.50
ED	15	SNOMEDCT	105592009	ICD10V6	A41.9
ED	15	SNOMEDCT	76571007	ICD10V6	A41.9
ED	15	SNOMEDCT	91302008	ICD10V6	A41.9
ED	15	SNOMEDCT	44653001	ICD10V6	A46
ED	15	SNOMEDCT	80466000	ICD10V6	A48.0
ED	15	SNOMEDCT	312403005	ICD10V6	A48.1
ED	15	SNOMEDCT	18504008	ICD10V6	A48.3
ED	15	SNOMEDCT	56038003	ICD10V6	A49.0
ED	15	SNOMEDCT	85769006	ICD10V6	A49.1
ED	15	SNOMEDCT	10001005	ICD10V6	A49.9
ED	15	SNOMEDCT	281790008	ICD10V6	A49.9
ED	15	SNOMEDCT	87628006	ICD10V6	A49.9
ED	15	SNOMEDCT	186847001	ICD10V6	A51.0
ED	15	SNOMEDCT	186846005	ICD10V6	A51.9
ED	15	SNOMEDCT	76272004	ICD10V6	A53.9
ED	15	SNOMEDCT	197848003	ICD10V6	A54.0
ED	15	SNOMEDCT	236682002	ICD10V6	A54.0
ED	15	SNOMEDCT	44743006	ICD10V6	A54.4
ED	15	SNOMEDCT	15628003	ICD10V6	A54.9
ED	15	SNOMEDCT	186946009	ICD10V6	A55
ED	15	SNOMEDCT	312099009	ICD10V6	A56.2
ED	15	SNOMEDCT	266143009	ICD10V6	A57
ED	15	SNOMEDCT	28867007	ICD10V6	A58
ED	15	SNOMEDCT	197850006	ICD10V6	A59.0
ED	15	SNOMEDCT	30116001	ICD10V6	A59.0
ED	15	SNOMEDCT	35089004	ICD10V6	A59.0
ED	15	SNOMEDCT	500000	ICD10V6	A59.0
ED	15	SNOMEDCT	56335008	ICD10V6	A59.0
ED	15	SNOMEDCT	186538004	ICD10V6	A60.9
ED	15	SNOMEDCT	240542006	ICD10V6	A63.0
ED	15	SNOMEDCT	8098009	ICD10V6	A64
ED	15	SNOMEDCT	186968004	ICD10V6	A66.4
ED	15	SNOMEDCT	70647001	ICD10V6	A66.9
ED	15	SNOMEDCT	186963008	ICD10V6	A69.1
ED	15	SNOMEDCT	240675006	ICD10V6	A69.1
ED	15	SNOMEDCT	41116009	ICD10V6	A69.9
ED	15	SNOMEDCT	2576002	ICD10V6	A71.0
ED	15	SNOMEDCT	231861005	ICD10V6	A74.0
ED	15	SNOMEDCT	105629000	ICD10V6	A74.9
ED	15	SNOMEDCT	186772009	ICD10V6	A77.0
ED	15	SNOMEDCT	186771002	ICD10V6	A77.9
ED	15	SNOMEDCT	186788009	ICD10V6	A78
ED	15	SNOMEDCT	416829003	ICD10V6	A79.9
ED	15	SNOMEDCT	398102009	ICD10V6	A80.9
ED	15	SNOMEDCT	14168008	ICD10V6	A82.9
ED	15	SNOMEDCT	66454007	ICD10V6	A83.4
ED	15	SNOMEDCT	192687008	ICD10V6	A85.2
ED	15	SNOMEDCT	302810003	ICD10V6	A86
ED	15	SNOMEDCT	58170007	ICD10V6	A87.9
ED	15	SNOMEDCT	186738001	ICD10V6	A88.1
ED	15	SNOMEDCT	38362002	ICD10V6	A90
ED	15	SNOMEDCT	16766000	ICD10V6	A94
ED	15	SNOMEDCT	40610006	ICD10V6	A94
ED	15	SNOMEDCT	16541001	ICD10V6	A95.9
ED	15	SNOMEDCT	58868000	ICD10V6	A96.0
ED	15	SNOMEDCT	67247008	ICD10V6	A96.1
ED	15	SNOMEDCT	19065005	ICD10V6	A96.2
ED	15	SNOMEDCT	73730005	ICD10V6	A96.9
ED	15	SNOMEDCT	43489008	ICD10V6	A98.0
ED	15	SNOMEDCT	48113006	ICD10V6	A98.1
ED	15	SNOMEDCT	77503002	ICD10V6	A98.3
ED	15	SNOMEDCT	37109004	ICD10V6	A98.4
ED	15	SNOMEDCT	240523007	ICD10V6	A99
ED	15	SNOMEDCT	186535001	ICD10V6	B00.0
ED	15	SNOMEDCT	1475003	ICD10V6	B00.1
ED	15	SNOMEDCT	186552002	ICD10V6	B00.1
ED	15	SNOMEDCT	402886003	ICD10V6	B00.1
ED	15	SNOMEDCT	232399005	ICD10V6	B00.2
ED	15	SNOMEDCT	57920007	ICD10V6	B00.2
ED	15	SNOMEDCT	13608004	ICD10V6	B00.5
ED	15	SNOMEDCT	186542001	ICD10V6	B00.5
ED	15	SNOMEDCT	186544000	ICD10V6	B00.5
ED	15	SNOMEDCT	29943008	ICD10V6	B00.5
ED	15	SNOMEDCT	427115009	ICD10V6	B00.5
ED	15	SNOMEDCT	59523007	ICD10V6	B00.5
ED	15	SNOMEDCT	33839006	ICD10V6	B00.7
ED	15	SNOMEDCT	235055003	ICD10V6	B00.8
ED	15	SNOMEDCT	43891009	ICD10V6	B00.8
ED	15	SNOMEDCT	23513009	ICD10V6	B00.9
ED	15	SNOMEDCT	88594005	ICD10V6	B00.9
ED	15	SNOMEDCT	186509002	ICD10V6	B01.1
ED	15	SNOMEDCT	195911009	ICD10V6	B01.2
ED	15	SNOMEDCT	38907003	ICD10V6	B01.9
ED	15	SNOMEDCT	230176008	ICD10V6	B02.0
ED	15	SNOMEDCT	10491005	ICD10V6	B02.1
ED	15	SNOMEDCT	111861003	ICD10V6	B02.2
ED	15	SNOMEDCT	17974002	ICD10V6	B02.2
ED	15	SNOMEDCT	192871008	ICD10V6	B02.2
ED	15	SNOMEDCT	76462000	ICD10V6	B02.2
ED	15	SNOMEDCT	10698009	ICD10V6	B02.3
ED	15	SNOMEDCT	42448002	ICD10V6	B02.3
ED	15	SNOMEDCT	87513003	ICD10V6	B02.3
ED	15	SNOMEDCT	4740000	ICD10V6	B02.9
ED	15	SNOMEDCT	14189004	ICD10V6	B05.9
ED	15	SNOMEDCT	36653000	ICD10V6	B06.9
ED	15	SNOMEDCT	57019003	ICD10V6	B07
ED	15	SNOMEDCT	111852003	ICD10V6	B08.0
ED	15	SNOMEDCT	27240009	ICD10V6	B08.0
ED	15	SNOMEDCT	414015000	ICD10V6	B08.0
ED	15	SNOMEDCT	70090004	ICD10V6	B08.0
ED	15	SNOMEDCT	74050005	ICD10V6	B08.0
ED	15	SNOMEDCT	40070004	ICD10V6	B08.1
ED	15	SNOMEDCT	54385001	ICD10V6	B08.2
ED	15	SNOMEDCT	34730008	ICD10V6	B08.3
ED	15	SNOMEDCT	266108008	ICD10V6	B08.4
ED	15	SNOMEDCT	186659004	ICD10V6	B08.5
ED	15	SNOMEDCT	49882001	ICD10V6	B09
ED	15	SNOMEDCT	40468003	ICD10V6	B15.9
ED	15	SNOMEDCT	66071002	ICD10V6	B16.9
ED	15	SNOMEDCT	235866006	ICD10V6	B17.1
ED	15	SNOMEDCT	235868007	ICD10V6	B17.9
ED	15	SNOMEDCT	37871000	ICD10V6	B17.9
ED	15	SNOMEDCT	61977001	ICD10V6	B18.1
ED	15	SNOMEDCT	76795007	ICD10V6	B18.1
ED	15	SNOMEDCT	128302006	ICD10V6	B18.2
ED	15	SNOMEDCT	50711007	ICD10V6	B18.2
ED	15	SNOMEDCT	40946000	ICD10V6	B19.0
ED	15	SNOMEDCT	3738000	ICD10V6	B19.9
ED	15	SNOMEDCT	421460008	ICD10V6	B22
ED	15	SNOMEDCT	421529006	ICD10V6	B22
ED	15	SNOMEDCT	111880001	ICD10V6	B23.0
ED	15	SNOMEDCT	62479008	ICD10V6	B24
ED	15	SNOMEDCT	86406008	ICD10V6	B24
ED	15	SNOMEDCT	22455005	ICD10V6	B25.8
ED	15	SNOMEDCT	28944009	ICD10V6	B25.9
ED	15	SNOMEDCT	78580004	ICD10V6	B26.0
ED	15	SNOMEDCT	14756005	ICD10V6	B26.9
ED	15	SNOMEDCT	36989005	ICD10V6	B26.9
ED	15	SNOMEDCT	271558008	ICD10V6	B27.9
ED	15	SNOMEDCT	186679007	ICD10V6	B30.1
ED	15	SNOMEDCT	3163006	ICD10V6	B30.1
ED	15	SNOMEDCT	45261009	ICD10V6	B30.9
ED	15	SNOMEDCT	83264000	ICD10V6	B33.0
ED	15	SNOMEDCT	602001	ICD10V6	B33.1
ED	15	SNOMEDCT	34014006	ICD10V6	B34.9
ED	15	SNOMEDCT	409631000	ICD10V6	B34.9
ED	15	SNOMEDCT	5441008	ICD10V6	B35.0
ED	15	SNOMEDCT	414941008	ICD10V6	B35.1
ED	15	SNOMEDCT	48971001	ICD10V6	B35.2
ED	15	SNOMEDCT	6020002	ICD10V6	B35.3
ED	15	SNOMEDCT	84849002	ICD10V6	B35.4
ED	15	SNOMEDCT	240699006	ICD10V6	B35.5
ED	15	SNOMEDCT	399029005	ICD10V6	B35.6
ED	15	SNOMEDCT	47382004	ICD10V6	B35.9
ED	15	SNOMEDCT	56454009	ICD10V6	B36.0
ED	15	SNOMEDCT	276206000	ICD10V6	B36.9
ED	15	SNOMEDCT	302835009	ICD10V6	B36.9
ED	15	SNOMEDCT	79740000	ICD10V6	B37.0
ED	15	SNOMEDCT	23484007	ICD10V6	B37.2
ED	15	SNOMEDCT	49883006	ICD10V6	B37.2
ED	15	SNOMEDCT	1085006	ICD10V6	B37.3
ED	15	SNOMEDCT	72605008	ICD10V6	B37.3
ED	15	SNOMEDCT	72934000	ICD10V6	B37.3
ED	15	SNOMEDCT	78048006	ICD10V6	B37.9
ED	15	SNOMEDCT	3218000	ICD10V6	B49
ED	15	SNOMEDCT	397977001	ICD10V6	B49
ED	15	SNOMEDCT	61462000	ICD10V6	B54
ED	15	SNOMEDCT	95896000	ICD10V6	B64
ED	15	SNOMEDCT	10087007	ICD10V6	B65.9
ED	15	SNOMEDCT	187115002	ICD10V6	B65.9
ED	15	SNOMEDCT	86133004	ICD10V6	B71.9
ED	15	SNOMEDCT	88264003	ICD10V6	B75
ED	15	SNOMEDCT	2435008	ICD10V6	B77.9
ED	15	SNOMEDCT	187174008	ICD10V6	B78.0
ED	15	SNOMEDCT	266162007	ICD10V6	B80
ED	15	SNOMEDCT	26249004	ICD10V6	B83.9
ED	15	SNOMEDCT	27601005	ICD10V6	B83.9
ED	15	SNOMEDCT	81000006	ICD10V6	B85.0
ED	15	SNOMEDCT	25188002	ICD10V6	B85.1
ED	15	SNOMEDCT	20848007	ICD10V6	B85.2
ED	15	SNOMEDCT	74949007	ICD10V6	B85.2
ED	15	SNOMEDCT	71011005	ICD10V6	B85.3
ED	15	SNOMEDCT	266166005	ICD10V6	B85.4
ED	15	SNOMEDCT	128869009	ICD10V6	B86
ED	15	SNOMEDCT	60412004	ICD10V6	B87.9
ED	15	SNOMEDCT	187214007	ICD10V6	B88.0
ED	15	SNOMEDCT	27404009	ICD10V6	B88.0
ED	15	SNOMEDCT	240885009	ICD10V6	B88.9
ED	15	SNOMEDCT	17322007	ICD10V6	B89
ED	15	SNOMEDCT	87282003	ICD10V6	B89
ED	15	SNOMEDCT	128070006	ICD10V6	B99
ED	15	SNOMEDCT	301810000	ICD10V6	B99
ED	15	SNOMEDCT	40733004	ICD10V6	B99
ED	15	SNOMEDCT	363505006	ICD10V6	C06.9
ED	15	SNOMEDCT	363392002	ICD10V6	C10.9
ED	15	SNOMEDCT	187692001	ICD10V6	C11.9
ED	15	SNOMEDCT	363507003	ICD10V6	C14.0
ED	15	SNOMEDCT	372138000	ICD10V6	C15.9
ED	15	SNOMEDCT	363349007	ICD10V6	C16.9
ED	15	SNOMEDCT	363509000	ICD10V6	C17.9
ED	15	SNOMEDCT	363406005	ICD10V6	C18.9
ED	15	SNOMEDCT	363508008	ICD10V6	C18.9
ED	15	SNOMEDCT	363351006	ICD10V6	C20
ED	15	SNOMEDCT	95214007	ICD10V6	C22.9
ED	15	SNOMEDCT	363415003	ICD10V6	C24.9
ED	15	SNOMEDCT	302822000	ICD10V6	C25.4
ED	15	SNOMEDCT	363418001	ICD10V6	C25.9
ED	15	SNOMEDCT	428905002	ICD10V6	C26.9
ED	15	SNOMEDCT	276975007	ICD10V6	C32.9
ED	15	SNOMEDCT	363358000	ICD10V6	C34.9
ED	15	SNOMEDCT	93880001	ICD10V6	C34.9
ED	15	SNOMEDCT	254645002	ICD10V6	C38.4
ED	15	SNOMEDCT	363433009	ICD10V6	C38.4
ED	15	SNOMEDCT	93725000	ICD10V6	C41.9
ED	15	SNOMEDCT	93639006	ICD10V6	C43.7
ED	15	SNOMEDCT	93641007	ICD10V6	C43.7
ED	15	SNOMEDCT	93655004	ICD10V6	C43.9
ED	15	SNOMEDCT	363348004	ICD10V6	C44.0
ED	15	SNOMEDCT	254651007	ICD10V6	C44.9
ED	15	SNOMEDCT	254701007	ICD10V6	C44.9
ED	15	SNOMEDCT	372130007	ICD10V6	C44.9
ED	15	SNOMEDCT	126598008	ICD10V6	C49.9
ED	15	SNOMEDCT	254837009	ICD10V6	C50.9
ED	15	SNOMEDCT	363354003	ICD10V6	C53.9
ED	15	SNOMEDCT	371973000	ICD10V6	C55
ED	15	SNOMEDCT	363443007	ICD10V6	C56
ED	15	SNOMEDCT	363514001	ICD10V6	C57.9
ED	15	SNOMEDCT	92103006	ICD10V6	C57.9
ED	15	SNOMEDCT	399068003	ICD10V6	C61
ED	15	SNOMEDCT	363449006	ICD10V6	C62.9
ED	15	SNOMEDCT	363515000	ICD10V6	C63.9
ED	15	SNOMEDCT	363518003	ICD10V6	C64
ED	15	SNOMEDCT	255108000	ICD10V6	C67.9
ED	15	SNOMEDCT	419052002	ICD10V6	C68.9
ED	15	SNOMEDCT	363461003	ICD10V6	C69.9
ED	15	SNOMEDCT	428061005	ICD10V6	C71.9
ED	15	SNOMEDCT	363478007	ICD10V6	C73
ED	15	SNOMEDCT	363355002	ICD10V6	C74.9
ED	15	SNOMEDCT	371982006	ICD10V6	C75.9
ED	15	SNOMEDCT	94391008	ICD10V6	C78.0
ED	15	SNOMEDCT	94260004	ICD10V6	C78.5
ED	15	SNOMEDCT	94513006	ICD10V6	C78.5
ED	15	SNOMEDCT	94381002	ICD10V6	C78.8
ED	15	SNOMEDCT	94248000	ICD10V6	C79.3
ED	15	SNOMEDCT	94222008	ICD10V6	C79.5
ED	15	SNOMEDCT	128462008	ICD10V6	C80
ED	15	SNOMEDCT	285645000	ICD10V6	C80
ED	15	SNOMEDCT	373796003	ICD10V6	C80
ED	15	SNOMEDCT	49783001	ICD10V6	C80
ED	15	SNOMEDCT	118599009	ICD10V6	C81.9
ED	15	SNOMEDCT	118601006	ICD10V6	C85.9
ED	15	SNOMEDCT	399600009	ICD10V6	C85.9
ED	15	SNOMEDCT	109989006	ICD10V6	C90.00
ED	15	SNOMEDCT	91857003	ICD10V6	C91.00
ED	15	SNOMEDCT	188725004	ICD10V6	C91.90
ED	15	SNOMEDCT	92814006	ICD10V6	C91.90
ED	15	SNOMEDCT	91861009	ICD10V6	C92.00
ED	15	SNOMEDCT	92818009	ICD10V6	C92.10
ED	15	SNOMEDCT	188732008	ICD10V6	C92.90
ED	15	SNOMEDCT	91855006	ICD10V6	C95.00
ED	15	SNOMEDCT	92812005	ICD10V6	C95.10
ED	15	SNOMEDCT	277543005	ICD10V6	C95.9
ED	15	SNOMEDCT	93143009	ICD10V6	C95.90
ED	15	SNOMEDCT	269475001	ICD10V6	C96.9
ED	15	SNOMEDCT	92564006	ICD10V6	D06.9
ED	15	SNOMEDCT	92546004	ICD10V6	D09.0
ED	15	SNOMEDCT	271472001	ICD10V6	D10.3
ED	15	SNOMEDCT	419958000	ICD10V6	D10.3
ED	15	SNOMEDCT	72900001	ICD10V6	D12.6
ED	15	SNOMEDCT	92091003	ICD10V6	D12.6
ED	15	SNOMEDCT	92186001	ICD10V6	D13.0
ED	15	SNOMEDCT	92468007	ICD10V6	D13.1
ED	15	SNOMEDCT	92097004	ICD10V6	D13.2
ED	15	SNOMEDCT	92446002	ICD10V6	D13.3
ED	15	SNOMEDCT	92218002	ICD10V6	D13.4
ED	15	SNOMEDCT	92048008	ICD10V6	D13.5
ED	15	SNOMEDCT	92384009	ICD10V6	D13.6
ED	15	SNOMEDCT	92385005	ICD10V6	D13.6
ED	15	SNOMEDCT	188848002	ICD10V6	D14.0
ED	15	SNOMEDCT	92027006	ICD10V6	D14.0
ED	15	SNOMEDCT	92264007	ICD10V6	D14.0
ED	15	SNOMEDCT	20376005	ICD10V6	D14.2
ED	15	SNOMEDCT	92080005	ICD10V6	D14.3
ED	15	SNOMEDCT	92411005	ICD10V6	D14.4
ED	15	SNOMEDCT	126537000	ICD10V6	D16.9
ED	15	SNOMEDCT	92065004	ICD10V6	D16.9
ED	15	SNOMEDCT	93163002	ICD10V6	D17.9
ED	15	SNOMEDCT	400210000	ICD10V6	D18.00
ED	15	SNOMEDCT	400178008	ICD10V6	D18.1
ED	15	SNOMEDCT	286905003	ICD10V6	D21.9
ED	15	SNOMEDCT	91961008	ICD10V6	D21.9
ED	15	SNOMEDCT	399899001	ICD10V6	D22.9
ED	15	SNOMEDCT	400096001	ICD10V6	D22.9
ED	15	SNOMEDCT	92439006	ICD10V6	D23.9
ED	15	SNOMEDCT	254845004	ICD10V6	D24
ED	15	SNOMEDCT	95315005	ICD10V6	D25.9
ED	15	SNOMEDCT	266569009	ICD10V6	D26.9
ED	15	SNOMEDCT	92320002	ICD10V6	D27
ED	15	SNOMEDCT	111541001	ICD10V6	D30.9
ED	15	SNOMEDCT	92207002	ICD10V6	D31.9
ED	15	SNOMEDCT	189164002	ICD10V6	D32.0
ED	15	SNOMEDCT	92222007	ICD10V6	D32.9
ED	15	SNOMEDCT	92088003	ICD10V6	D33.9
ED	15	SNOMEDCT	92470003	ICD10V6	D34
ED	15	SNOMEDCT	271473006	ICD10V6	D35.0
ED	15	SNOMEDCT	92260003	ICD10V6	D35.9
ED	15	SNOMEDCT	126724001	ICD10V6	D36.9
ED	15	SNOMEDCT	269485000	ICD10V6	D36.9
ED	15	SNOMEDCT	92241005	ICD10V6	D38.5
ED	15	SNOMEDCT	109913001	ICD10V6	D39.9
ED	15	SNOMEDCT	254935002	ICD10V6	D43.2
ED	15	SNOMEDCT	109992005	ICD10V6	D45
ED	15	SNOMEDCT	127062003	ICD10V6	D45
ED	15	SNOMEDCT	109995007	ICD10V6	D46.9
ED	15	SNOMEDCT	52967002	ICD10V6	D47.1
ED	15	SNOMEDCT	55342001	ICD10V6	D48.9
ED	15	SNOMEDCT	413532003	ICD10V6	D50.0
ED	15	SNOMEDCT	413533008	ICD10V6	D50.0
ED	15	SNOMEDCT	234349007	ICD10V6	D50.9
ED	15	SNOMEDCT	87522002	ICD10V6	D50.9
ED	15	SNOMEDCT	60504009	ICD10V6	D51.0
ED	15	SNOMEDCT	84027009	ICD10V6	D51.0
ED	15	SNOMEDCT	83414005	ICD10V6	D52.9
ED	15	SNOMEDCT	62403005	ICD10V6	D55.0
ED	15	SNOMEDCT	40108008	ICD10V6	D56.9
ED	15	SNOMEDCT	417425009	ICD10V6	D57.0
ED	15	SNOMEDCT	127040003	ICD10V6	D57.1
ED	15	SNOMEDCT	38911009	ICD10V6	D58.9
ED	15	SNOMEDCT	61261009	ICD10V6	D58.9
ED	15	SNOMEDCT	111407006	ICD10V6	D59.3
ED	15	SNOMEDCT	4854004	ICD10V6	D59.9
ED	15	SNOMEDCT	127034005	ICD10V6	D61.9
ED	15	SNOMEDCT	306058006	ICD10V6	D61.9
ED	15	SNOMEDCT	267530009	ICD10V6	D62
ED	15	SNOMEDCT	41841004	ICD10V6	D64.3
ED	15	SNOMEDCT	164139008	ICD10V6	D64.9
ED	15	SNOMEDCT	271737000	ICD10V6	D64.9
ED	15	SNOMEDCT	67406007	ICD10V6	D65
ED	15	SNOMEDCT	234440005	ICD10V6	D66
ED	15	SNOMEDCT	90935002	ICD10V6	D66
ED	15	SNOMEDCT	41788008	ICD10V6	D67
ED	15	SNOMEDCT	128105004	ICD10V6	D68.0
ED	15	SNOMEDCT	49762007	ICD10V6	D68.1
ED	15	SNOMEDCT	16922007	ICD10V6	D68.2
ED	15	SNOMEDCT	191287000	ICD10V6	D68.3
ED	15	SNOMEDCT	25904003	ICD10V6	D68.4
ED	15	SNOMEDCT	76612001	ICD10V6	D68.6
ED	15	SNOMEDCT	128088003	ICD10V6	D68.9
ED	15	SNOMEDCT	424131007	ICD10V6	D68.9
ED	15	SNOMEDCT	64779008	ICD10V6	D68.9
ED	15	SNOMEDCT	191306005	ICD10V6	D69.0
ED	15	SNOMEDCT	21148002	ICD10V6	D69.0
ED	15	SNOMEDCT	234493006	ICD10V6	D69.2
ED	15	SNOMEDCT	423902002	ICD10V6	D69.2
ED	15	SNOMEDCT	32273002	ICD10V6	D69.3
ED	15	SNOMEDCT	302873008	ICD10V6	D69.4
ED	15	SNOMEDCT	191322006	ICD10V6	D69.5
ED	15	SNOMEDCT	302215000	ICD10V6	D69.6
ED	15	SNOMEDCT	74576004	ICD10V6	D69.6
ED	15	SNOMEDCT	6935003	ICD10V6	D69.9
ED	15	SNOMEDCT	165517008	ICD10V6	D70
ED	15	SNOMEDCT	17182001	ICD10V6	D70
ED	15	SNOMEDCT	409089005	ICD10V6	D70
ED	15	SNOMEDCT	443980004	ICD10V6	D70
ED	15	SNOMEDCT	46359005	ICD10V6	D70
ED	15	SNOMEDCT	84828003	ICD10V6	D70
ED	15	SNOMEDCT	191357009	ICD10V6	D72.1
ED	15	SNOMEDCT	111583006	ICD10V6	D72.8
ED	15	SNOMEDCT	22716005	ICD10V6	D72.8
ED	15	SNOMEDCT	54097007	ICD10V6	D72.9
ED	15	SNOMEDCT	58381000	ICD10V6	D73.1
ED	15	SNOMEDCT	38959009	ICD10V6	D74.9
ED	15	SNOMEDCT	44865000	ICD10V6	D75.1
ED	15	SNOMEDCT	6631009	ICD10V6	D75.2
ED	15	SNOMEDCT	362970003	ICD10V6	D75.9
ED	15	SNOMEDCT	38292009	ICD10V6	D75.9
ED	15	SNOMEDCT	414027002	ICD10V6	D75.9
ED	15	SNOMEDCT	82966003	ICD10V6	D84.1
ED	15	SNOMEDCT	234532001	ICD10V6	D84.9
ED	15	SNOMEDCT	31541009	ICD10V6	D86.9
ED	15	SNOMEDCT	38013005	ICD10V6	D89.8
ED	15	SNOMEDCT	414029004	ICD10V6	D89.9
ED	15	SNOMEDCT	88273006	ICD10V6	E03.2
ED	15	SNOMEDCT	21263006	ICD10V6	E03.5
ED	15	SNOMEDCT	40930008	ICD10V6	E03.9
ED	15	SNOMEDCT	43153006	ICD10V6	E03.9
ED	15	SNOMEDCT	267369002	ICD10V6	E04.0
ED	15	SNOMEDCT	237494009	ICD10V6	E04.8
ED	15	SNOMEDCT	190236006	ICD10V6	E04.9
ED	15	SNOMEDCT	3716002	ICD10V6	E04.9
ED	15	SNOMEDCT	419153005	ICD10V6	E04.9
ED	15	SNOMEDCT	60968001	ICD10V6	E04.9
ED	15	SNOMEDCT	267374005	ICD10V6	E05.0
ED	15	SNOMEDCT	26389007	ICD10V6	E05.2
ED	15	SNOMEDCT	57777000	ICD10V6	E05.2
ED	15	SNOMEDCT	29028009	ICD10V6	E05.5
ED	15	SNOMEDCT	131092009	ICD10V6	E05.9
ED	15	SNOMEDCT	34486009	ICD10V6	E05.9
ED	15	SNOMEDCT	90739004	ICD10V6	E05.9
ED	15	SNOMEDCT	190293001	ICD10V6	E06.0
ED	15	SNOMEDCT	38727009	ICD10V6	E06.1
ED	15	SNOMEDCT	21983002	ICD10V6	E06.3
ED	15	SNOMEDCT	66944004	ICD10V6	E06.3
ED	15	SNOMEDCT	82119001	ICD10V6	E06.9
ED	15	SNOMEDCT	237557003	ICD10V6	E07.8
ED	15	SNOMEDCT	14304000	ICD10V6	E07.9
ED	15	SNOMEDCT	264580006	ICD10V6	E07.9
ED	15	SNOMEDCT	420270002	ICD10V6	E10.11
ED	15	SNOMEDCT	421075007	ICD10V6	E10.12
ED	15	SNOMEDCT	420789003	ICD10V6	E10.31
ED	15	SNOMEDCT	421165007	ICD10V6	E10.39
ED	15	SNOMEDCT	421365002	ICD10V6	E10.51
ED	15	SNOMEDCT	290002008	ICD10V6	E10.65
ED	15	SNOMEDCT	190368000	ICD10V6	E10.69
ED	15	SNOMEDCT	190369008	ICD10V6	E10.69
ED	15	SNOMEDCT	11530004	ICD10V6	E10.9
ED	15	SNOMEDCT	46635009	ICD10V6	E10.9
ED	15	SNOMEDCT	421750000	ICD10V6	E11.11
ED	15	SNOMEDCT	421847006	ICD10V6	E11.12
ED	15	SNOMEDCT	422034002	ICD10V6	E11.31
ED	15	SNOMEDCT	420756003	ICD10V6	E11.39
ED	15	SNOMEDCT	422099009	ICD10V6	E11.39
ED	15	SNOMEDCT	314902007	ICD10V6	E11.51
ED	15	SNOMEDCT	422166005	ICD10V6	E11.51
ED	15	SNOMEDCT	190392008	ICD10V6	E11.65
ED	15	SNOMEDCT	443694000	ICD10V6	E11.65
ED	15	SNOMEDCT	190389009	ICD10V6	E11.69
ED	15	SNOMEDCT	44054006	ICD10V6	E11.9
ED	15	SNOMEDCT	310505005	ICD10V6	E14.01
ED	15	SNOMEDCT	190329007	ICD10V6	E14.02
ED	15	SNOMEDCT	420422005	ICD10V6	E14.11
ED	15	SNOMEDCT	26298008	ICD10V6	E14.12
ED	15	SNOMEDCT	127013003	ICD10V6	E14.22
ED	15	SNOMEDCT	4855003	ICD10V6	E14.31
ED	15	SNOMEDCT	390834004	ICD10V6	E14.34
ED	15	SNOMEDCT	25093002	ICD10V6	E14.39
ED	15	SNOMEDCT	43959009	ICD10V6	E14.39
ED	15	SNOMEDCT	230572002	ICD10V6	E14.40
ED	15	SNOMEDCT	127014009	ICD10V6	E14.51
ED	15	SNOMEDCT	421895002	ICD10V6	E14.51
ED	15	SNOMEDCT	237632004	ICD10V6	E14.64
ED	15	SNOMEDCT	421966007	ICD10V6	E14.64
ED	15	SNOMEDCT	275918005	ICD10V6	E14.65
ED	15	SNOMEDCT	268519009	ICD10V6	E14.69
ED	15	SNOMEDCT	422183001	ICD10V6	E14.69
ED	15	SNOMEDCT	280137006	ICD10V6	E14.73
ED	15	SNOMEDCT	371087003	ICD10V6	E14.73
ED	15	SNOMEDCT	74627003	ICD10V6	E14.8
ED	15	SNOMEDCT	237621004	ICD10V6	E14.9
ED	15	SNOMEDCT	73211009	ICD10V6	E14.9
ED	15	SNOMEDCT	111558006	ICD10V6	E15
ED	15	SNOMEDCT	230796005	ICD10V6	E15
ED	15	SNOMEDCT	267384006	ICD10V6	E15
ED	15	SNOMEDCT	302866003	ICD10V6	E16.2
ED	15	SNOMEDCT	36976004	ICD10V6	E20.9
ED	15	SNOMEDCT	66999008	ICD10V6	E21.3
ED	15	SNOMEDCT	74728003	ICD10V6	E23.0
ED	15	SNOMEDCT	15771004	ICD10V6	E23.2
ED	15	SNOMEDCT	82800008	ICD10V6	E23.2
ED	15	SNOMEDCT	237716008	ICD10V6	E23.6
ED	15	SNOMEDCT	399244003	ICD10V6	E23.7
ED	15	SNOMEDCT	47270006	ICD10V6	E24.9
ED	15	SNOMEDCT	237744009	ICD10V6	E27.0
ED	15	SNOMEDCT	363732003	ICD10V6	E27.1
ED	15	SNOMEDCT	373662000	ICD10V6	E27.1
ED	15	SNOMEDCT	237785004	ICD10V6	E27.4
ED	15	SNOMEDCT	24867002	ICD10V6	E27.4
ED	15	SNOMEDCT	386584007	ICD10V6	E27.4
ED	15	SNOMEDCT	30171000	ICD10V6	E27.9
ED	15	SNOMEDCT	69878008	ICD10V6	E28.2
ED	15	SNOMEDCT	35868009	ICD10V6	E34.0
ED	15	SNOMEDCT	237836003	ICD10V6	E34.3
ED	15	SNOMEDCT	362969004	ICD10V6	E34.9
ED	15	SNOMEDCT	248325000	ICD10V6	E46
ED	15	SNOMEDCT	430176006	ICD10V6	E46
ED	15	SNOMEDCT	190634004	ICD10V6	E53.8
ED	15	SNOMEDCT	49472006	ICD10V6	E53.8
ED	15	SNOMEDCT	85649008	ICD10V6	E53.8
ED	15	SNOMEDCT	47903000	ICD10V6	E53.9
ED	15	SNOMEDCT	41345002	ICD10V6	E55.0
ED	15	SNOMEDCT	34713006	ICD10V6	E55.9
ED	15	SNOMEDCT	190656001	ICD10V6	E58
ED	15	SNOMEDCT	190661004	ICD10V6	E60
ED	15	SNOMEDCT	238107002	ICD10V6	E61.8
ED	15	SNOMEDCT	2492009	ICD10V6	E63.9
ED	15	SNOMEDCT	70241007	ICD10V6	E63.9
ED	15	SNOMEDCT	414916001	ICD10V6	E66.9
ED	15	SNOMEDCT	267425008	ICD10V6	E73.9
ED	15	SNOMEDCT	63103006	ICD10V6	E75.5
ED	15	SNOMEDCT	10741005	ICD10V6	E75.6
ED	15	SNOMEDCT	13644009	ICD10V6	E78.0
ED	15	SNOMEDCT	267434003	ICD10V6	E78.2
ED	15	SNOMEDCT	55822004	ICD10V6	E78.5
ED	15	SNOMEDCT	267435002	ICD10V6	E78.6
ED	15	SNOMEDCT	267436001	ICD10V6	E78.6
ED	15	SNOMEDCT	35885006	ICD10V6	E79.0
ED	15	SNOMEDCT	418470004	ICD10V6	E80.2
ED	15	SNOMEDCT	30913008	ICD10V6	E83.1
ED	15	SNOMEDCT	399187006	ICD10V6	E83.1
ED	15	SNOMEDCT	190855004	ICD10V6	E83.4
ED	15	SNOMEDCT	60853003	ICD10V6	E83.4
ED	15	SNOMEDCT	66978005	ICD10V6	E83.4
ED	15	SNOMEDCT	47709007	ICD10V6	E83.5
ED	15	SNOMEDCT	5291005	ICD10V6	E83.5
ED	15	SNOMEDCT	66931009	ICD10V6	E83.5
ED	15	SNOMEDCT	71638002	ICD10V6	E83.5
ED	15	SNOMEDCT	45744005	ICD10V6	E83.9
ED	15	SNOMEDCT	190905008	ICD10V6	E84.9
ED	15	SNOMEDCT	230724001	ICD10V6	E85.4
ED	15	SNOMEDCT	34095006	ICD10V6	E86
ED	15	SNOMEDCT	20313009	ICD10V6	E87.0
ED	15	SNOMEDCT	39355002	ICD10V6	E87.0
ED	15	SNOMEDCT	277547006	ICD10V6	E87.1
ED	15	SNOMEDCT	89627008	ICD10V6	E87.1
ED	15	SNOMEDCT	12326000	ICD10V6	E87.2
ED	15	SNOMEDCT	51387008	ICD10V6	E87.2
ED	15	SNOMEDCT	56051008	ICD10V6	E87.2
ED	15	SNOMEDCT	59455009	ICD10V6	E87.2
ED	15	SNOMEDCT	21420006	ICD10V6	E87.3
ED	15	SNOMEDCT	14140009	ICD10V6	E87.5
ED	15	SNOMEDCT	43339004	ICD10V6	E87.6
ED	15	SNOMEDCT	21639008	ICD10V6	E87.7
ED	15	SNOMEDCT	105593004	ICD10V6	E87.8
ED	15	SNOMEDCT	190902006	ICD10V6	E87.8
ED	15	SNOMEDCT	237840007	ICD10V6	E87.8
ED	15	SNOMEDCT	76314005	ICD10V6	E87.8
ED	15	SNOMEDCT	277605001	ICD10V6	E88.8
ED	15	SNOMEDCT	75934005	ICD10V6	E88.9
ED	15	SNOMEDCT	12348006	ICD10V6	F03
ED	15	SNOMEDCT	15662003	ICD10V6	F03
ED	15	SNOMEDCT	52448006	ICD10V6	F03
ED	15	SNOMEDCT	191461002	ICD10V6	F05.1
ED	15	SNOMEDCT	2776000	ICD10V6	F05.9
ED	15	SNOMEDCT	36217008	ICD10V6	F07.0
ED	15	SNOMEDCT	40425004	ICD10V6	F07.2
ED	15	SNOMEDCT	111479008	ICD10V6	F09
ED	15	SNOMEDCT	102897001	ICD10V6	F10.0
ED	15	SNOMEDCT	191802004	ICD10V6	F10.0
ED	15	SNOMEDCT	25702006	ICD10V6	F10.0
ED	15	SNOMEDCT	29212009	ICD10V6	F10.0
ED	15	SNOMEDCT	15167005	ICD10V6	F10.1
ED	15	SNOMEDCT	228326007	ICD10V6	F10.1
ED	15	SNOMEDCT	66590003	ICD10V6	F10.2
ED	15	SNOMEDCT	191480000	ICD10V6	F10.3
ED	15	SNOMEDCT	8635005	ICD10V6	F10.4
ED	15	SNOMEDCT	42344001	ICD10V6	F10.5
ED	15	SNOMEDCT	7052005	ICD10V6	F10.5
ED	15	SNOMEDCT	73097000	ICD10V6	F10.6
ED	15	SNOMEDCT	77721001	ICD10V6	F11.0
ED	15	SNOMEDCT	231477003	ICD10V6	F11.2
ED	15	SNOMEDCT	75544000	ICD10V6	F11.2
ED	15	SNOMEDCT	87132004	ICD10V6	F11.3
ED	15	SNOMEDCT	23527004	ICD10V6	F12.0
ED	15	SNOMEDCT	85005007	ICD10V6	F12.2
ED	15	SNOMEDCT	361149008	ICD10V6	F13.0
ED	15	SNOMEDCT	231473004	ICD10V6	F13.2
ED	15	SNOMEDCT	268640002	ICD10V6	F13.2
ED	15	SNOMEDCT	361151007	ICD10V6	F13.3
ED	15	SNOMEDCT	27956007	ICD10V6	F14.0
ED	15	SNOMEDCT	31956009	ICD10V6	F14.2
ED	15	SNOMEDCT	275471001	ICD10V6	F15.20
ED	15	SNOMEDCT	21647008	ICD10V6	F15.29
ED	15	SNOMEDCT	50320000	ICD10V6	F16.0
ED	15	SNOMEDCT	231468005	ICD10V6	F16.2
ED	15	SNOMEDCT	38247002	ICD10V6	F16.2
ED	15	SNOMEDCT	105549004	ICD10V6	F18.1
ED	15	SNOMEDCT	191816009	ICD10V6	F19.2
ED	15	SNOMEDCT	2403008	ICD10V6	F19.2
ED	15	SNOMEDCT	41906002	ICD10V6	F19.2
ED	15	SNOMEDCT	363101005	ICD10V6	F19.3
ED	15	SNOMEDCT	191483003	ICD10V6	F19.5
ED	15	SNOMEDCT	191494004	ICD10V6	F19.6
ED	15	SNOMEDCT	87858002	ICD10V6	F19.9
ED	15	SNOMEDCT	64905009	ICD10V6	F20.0
ED	15	SNOMEDCT	191542003	ICD10V6	F20.2
ED	15	SNOMEDCT	231485007	ICD10V6	F20.4
ED	15	SNOMEDCT	83746006	ICD10V6	F20.5
ED	15	SNOMEDCT	88975006	ICD10V6	F20.8
ED	15	SNOMEDCT	58214004	ICD10V6	F20.9
ED	15	SNOMEDCT	247804008	ICD10V6	F21
ED	15	SNOMEDCT	31027006	ICD10V6	F21
ED	15	SNOMEDCT	2073000	ICD10V6	F22.0
ED	15	SNOMEDCT	417233008	ICD10V6	F22.0
ED	15	SNOMEDCT	48500005	ICD10V6	F22.0
ED	15	SNOMEDCT	231487004	ICD10V6	F22.9
ED	15	SNOMEDCT	231489001	ICD10V6	F23.90
ED	15	SNOMEDCT	68890003	ICD10V6	F25.9
ED	15	SNOMEDCT	191447007	ICD10V6	F29
ED	15	SNOMEDCT	280427006	ICD10V6	F29
ED	15	SNOMEDCT	69322001	ICD10V6	F29
ED	15	SNOMEDCT	231496004	ICD10V6	F30.0
ED	15	SNOMEDCT	231494001	ICD10V6	F30.9
ED	15	SNOMEDCT	268619003	ICD10V6	F30.9
ED	15	SNOMEDCT	284513006	ICD10V6	F30.9
ED	15	SNOMEDCT	191618007	ICD10V6	F31.1
ED	15	SNOMEDCT	191629006	ICD10V6	F31.3
ED	15	SNOMEDCT	191632009	ICD10V6	F31.5
ED	15	SNOMEDCT	191636007	ICD10V6	F31.6
ED	15	SNOMEDCT	192362008	ICD10V6	F31.6
ED	15	SNOMEDCT	13746004	ICD10V6	F31.9
ED	15	SNOMEDCT	31446002	ICD10V6	F31.9
ED	15	SNOMEDCT	371600003	ICD10V6	F31.9
ED	15	SNOMEDCT	370143000	ICD10V6	F32.20
ED	15	SNOMEDCT	73867007	ICD10V6	F32.20
ED	15	SNOMEDCT	255339005	ICD10V6	F32.90
ED	15	SNOMEDCT	35489007	ICD10V6	F32.90
ED	15	SNOMEDCT	41006004	ICD10V6	F32.90
ED	15	SNOMEDCT	191616006	ICD10V6	F33.9
ED	15	SNOMEDCT	40568001	ICD10V6	F33.9
ED	15	SNOMEDCT	76105009	ICD10V6	F34.0
ED	15	SNOMEDCT	78667006	ICD10V6	F34.1
ED	15	SNOMEDCT	231539006	ICD10V6	F34.9
ED	15	SNOMEDCT	46206005	ICD10V6	F39
ED	15	SNOMEDCT	47372000	ICD10V6	F39
ED	15	SNOMEDCT	70691001	ICD10V6	F40.00
ED	15	SNOMEDCT	191723004	ICD10V6	F40.01
ED	15	SNOMEDCT	35607004	ICD10V6	F40.01
ED	15	SNOMEDCT	25501002	ICD10V6	F40.1
ED	15	SNOMEDCT	247850006	ICD10V6	F40.2
ED	15	SNOMEDCT	54587008	ICD10V6	F40.2
ED	15	SNOMEDCT	247835002	ICD10V6	F40.8
ED	15	SNOMEDCT	386810004	ICD10V6	F40.9
ED	15	SNOMEDCT	225624000	ICD10V6	F41.0
ED	15	SNOMEDCT	371631005	ICD10V6	F41.0
ED	15	SNOMEDCT	80583007	ICD10V6	F41.0
ED	15	SNOMEDCT	21897009	ICD10V6	F41.1
ED	15	SNOMEDCT	300895004	ICD10V6	F41.1
ED	15	SNOMEDCT	49971008	ICD10V6	F41.1
ED	15	SNOMEDCT	231504006	ICD10V6	F41.2
ED	15	SNOMEDCT	231506008	ICD10V6	F41.8
ED	15	SNOMEDCT	197480006	ICD10V6	F41.9
ED	15	SNOMEDCT	48694002	ICD10V6	F41.9
ED	15	SNOMEDCT	191738003	ICD10V6	F42.0
ED	15	SNOMEDCT	67698009	ICD10V6	F42.0
ED	15	SNOMEDCT	191736004	ICD10V6	F42.9
ED	15	SNOMEDCT	192041001	ICD10V6	F43.0
ED	15	SNOMEDCT	408903001	ICD10V6	F43.0
ED	15	SNOMEDCT	47505003	ICD10V6	F43.1
ED	15	SNOMEDCT	17226007	ICD10V6	F43.2
ED	15	SNOMEDCT	271952001	ICD10V6	F43.2
ED	15	SNOMEDCT	309838005	ICD10V6	F43.2
ED	15	SNOMEDCT	66381006	ICD10V6	F43.2
ED	15	SNOMEDCT	162218007	ICD10V6	F43.9
ED	15	SNOMEDCT	67195008	ICD10V6	F43.9
ED	15	SNOMEDCT	191714002	ICD10V6	F44.5
ED	15	SNOMEDCT	44376007	ICD10V6	F44.9
ED	15	SNOMEDCT	18193002	ICD10V6	F45.2
ED	15	SNOMEDCT	231517009	ICD10V6	F45.30
ED	15	SNOMEDCT	268650001	ICD10V6	F45.32
ED	15	SNOMEDCT	191952007	ICD10V6	F45.34
ED	15	SNOMEDCT	191956005	ICD10V6	F45.34
ED	15	SNOMEDCT	31297008	ICD10V6	F45.9
ED	15	SNOMEDCT	37057007	ICD10V6	F45.9
ED	15	SNOMEDCT	386738004	ICD10V6	F45.9
ED	15	SNOMEDCT	386572005	ICD10V6	F48.8
ED	15	SNOMEDCT	111475002	ICD10V6	F48.9
ED	15	SNOMEDCT	191746002	ICD10V6	F48.9
ED	15	SNOMEDCT	56882008	ICD10V6	F50.0
ED	15	SNOMEDCT	78004001	ICD10V6	F50.2
ED	15	SNOMEDCT	192450008	ICD10V6	F50.5
ED	15	SNOMEDCT	288856003	ICD10V6	F50.8
ED	15	SNOMEDCT	72366004	ICD10V6	F50.9
ED	15	SNOMEDCT	192454004	ICD10V6	F51.0
ED	15	SNOMEDCT	268722008	ICD10V6	F51.2
ED	15	SNOMEDCT	270487001	ICD10V6	F51.9
ED	15	SNOMEDCT	270903007	ICD10V6	F52.0
ED	15	SNOMEDCT	268723003	ICD10V6	F52.2
ED	15	SNOMEDCT	237350002	ICD10V6	F53.0
ED	15	SNOMEDCT	58703003	ICD10V6	F53.0
ED	15	SNOMEDCT	13601005	ICD10V6	F60.0
ED	15	SNOMEDCT	26665006	ICD10V6	F60.2
ED	15	SNOMEDCT	20010003	ICD10V6	F60.31
ED	15	SNOMEDCT	33449004	ICD10V6	F60.9
ED	15	SNOMEDCT	15945005	ICD10V6	F63.9
ED	15	SNOMEDCT	106143002	ICD10V6	F65.9
ED	15	SNOMEDCT	50299009	ICD10V6	F65.9
ED	15	SNOMEDCT	56627002	ICD10V6	F65.9
ED	15	SNOMEDCT	403583006	ICD10V6	F68.1
ED	15	SNOMEDCT	277843001	ICD10V6	F69
ED	15	SNOMEDCT	91138005	ICD10V6	F79.9
ED	15	SNOMEDCT	47004009	ICD10V6	F80.0
ED	15	SNOMEDCT	161129001	ICD10V6	F81.9
ED	15	SNOMEDCT	1855002	ICD10V6	F81.9
ED	15	SNOMEDCT	191697001	ICD10V6	F84.0
ED	15	SNOMEDCT	408856003	ICD10V6	F84.0
ED	15	SNOMEDCT	35919005	ICD10V6	F84.9
ED	15	SNOMEDCT	192562009	ICD10V6	F89
ED	15	SNOMEDCT	61372001	ICD10V6	F91.1
ED	15	SNOMEDCT	17961008	ICD10V6	F91.9
ED	15	SNOMEDCT	248036002	ICD10V6	F91.9
ED	15	SNOMEDCT	248042003	ICD10V6	F91.9
ED	15	SNOMEDCT	430909002	ICD10V6	F91.9
ED	15	SNOMEDCT	192099000	ICD10V6	F92.9
ED	15	SNOMEDCT	268664001	ICD10V6	F93.9
ED	15	SNOMEDCT	5158005	ICD10V6	F95.2
ED	15	SNOMEDCT	568005	ICD10V6	F95.9
ED	15	SNOMEDCT	1891009	ICD10V6	F98.0
ED	15	SNOMEDCT	231538003	ICD10V6	F98.9
ED	15	SNOMEDCT	386816005	ICD10V6	F98.9
ED	15	SNOMEDCT	27296002	ICD10V6	F99
ED	15	SNOMEDCT	391281002	ICD10V6	F99
ED	15	SNOMEDCT	401061005	ICD10V6	F99
ED	15	SNOMEDCT	413307004	ICD10V6	F99
ED	15	SNOMEDCT	419284004	ICD10V6	F99
ED	15	SNOMEDCT	431957001	ICD10V6	F99
ED	15	SNOMEDCT	74732009	ICD10V6	F99
ED	15	SNOMEDCT	95883001	ICD10V6	G00.9
ED	15	SNOMEDCT	192679007	ICD10V6	G03.0
ED	15	SNOMEDCT	301770000	ICD10V6	G03.0
ED	15	SNOMEDCT	7180009	ICD10V6	G03.9
ED	15	SNOMEDCT	41370002	ICD10V6	G04.9
ED	15	SNOMEDCT	45170000	ICD10V6	G04.9
ED	15	SNOMEDCT	62950007	ICD10V6	G04.9
ED	15	SNOMEDCT	7125002	ICD10V6	G04.9
ED	15	SNOMEDCT	74772000	ICD10V6	G04.9
ED	15	SNOMEDCT	165583001	ICD10V6	G06.0
ED	15	SNOMEDCT	192737006	ICD10V6	G06.0
ED	15	SNOMEDCT	27614006	ICD10V6	G06.0
ED	15	SNOMEDCT	60404007	ICD10V6	G06.0
ED	15	SNOMEDCT	1427008	ICD10V6	G06.1
ED	15	SNOMEDCT	192753009	ICD10V6	G08
ED	15	SNOMEDCT	37340000	ICD10V6	G12.2
ED	15	SNOMEDCT	49049000	ICD10V6	G20
ED	15	SNOMEDCT	15244003	ICD10V6	G21.0
ED	15	SNOMEDCT	230292008	ICD10V6	G21.9
ED	15	SNOMEDCT	230315008	ICD10V6	G24.0
ED	15	SNOMEDCT	74333002	ICD10V6	G24.3
ED	15	SNOMEDCT	59026006	ICD10V6	G24.5
ED	15	SNOMEDCT	15802004	ICD10V6	G24.9
ED	15	SNOMEDCT	225606002	ICD10V6	G25.9
ED	15	SNOMEDCT	73013002	ICD10V6	G25.9
ED	15	SNOMEDCT	26929004	ICD10V6	G30.9
ED	15	SNOMEDCT	80690008	ICD10V6	G31.9
ED	15	SNOMEDCT	24700007	ICD10V6	G35
ED	15	SNOMEDCT	25044007	ICD10V6	G36.0
ED	15	SNOMEDCT	192933004	ICD10V6	G36.1
ED	15	SNOMEDCT	16631009	ICD10V6	G37.3
ED	15	SNOMEDCT	6118003	ICD10V6	G37.9
ED	15	SNOMEDCT	442481002	ICD10V6	G40.11
ED	15	SNOMEDCT	193000002	ICD10V6	G40.20
ED	15	SNOMEDCT	19598007	ICD10V6	G40.30
ED	15	SNOMEDCT	352818000	ICD10V6	G40.30
ED	15	SNOMEDCT	50866000	ICD10V6	G40.30
ED	15	SNOMEDCT	65120008	ICD10V6	G40.30
ED	15	SNOMEDCT	65155005	ICD10V6	G40.60
ED	15	SNOMEDCT	79631006	ICD10V6	G40.70
ED	15	SNOMEDCT	313307000	ICD10V6	G40.90
ED	15	SNOMEDCT	314828009	ICD10V6	G40.90
ED	15	SNOMEDCT	31758001	ICD10V6	G40.90
ED	15	SNOMEDCT	13973009	ICD10V6	G41.0
ED	15	SNOMEDCT	7033004	ICD10V6	G41.1
ED	15	SNOMEDCT	230460005	ICD10V6	G41.2
ED	15	SNOMEDCT	423086004	ICD10V6	G41.8
ED	15	SNOMEDCT	230456007	ICD10V6	G41.9
ED	15	SNOMEDCT	56097005	ICD10V6	G43.0
ED	15	SNOMEDCT	4473006	ICD10V6	G43.1
ED	15	SNOMEDCT	193039006	ICD10V6	G43.3
ED	15	SNOMEDCT	37796009	ICD10V6	G43.9
ED	15	SNOMEDCT	193031009	ICD10V6	G44.0
ED	15	SNOMEDCT	128187005	ICD10V6	G44.1
ED	15	SNOMEDCT	398057008	ICD10V6	G44.2
ED	15	SNOMEDCT	230717002	ICD10V6	G45.0
ED	15	SNOMEDCT	88032003	ICD10V6	G45.3
ED	15	SNOMEDCT	230736007	ICD10V6	G45.4
ED	15	SNOMEDCT	230716006	ICD10V6	G45.8
ED	15	SNOMEDCT	266257000	ICD10V6	G45.9
ED	15	SNOMEDCT	193462001	ICD10V6	G47.0
ED	15	SNOMEDCT	77692006	ICD10V6	G47.1
ED	15	SNOMEDCT	26677001	ICD10V6	G47.2
ED	15	SNOMEDCT	387604006	ICD10V6	G47.2
ED	15	SNOMEDCT	73430006	ICD10V6	G47.30
ED	15	SNOMEDCT	78275009	ICD10V6	G47.32
ED	15	SNOMEDCT	39898005	ICD10V6	G47.9
ED	15	SNOMEDCT	44186003	ICD10V6	G47.9
ED	15	SNOMEDCT	31681005	ICD10V6	G50.0
ED	15	SNOMEDCT	71303008	ICD10V6	G50.1
ED	15	SNOMEDCT	64309007	ICD10V6	G50.9
ED	15	SNOMEDCT	193093009	ICD10V6	G51.0
ED	15	SNOMEDCT	280816001	ICD10V6	G51.0
ED	15	SNOMEDCT	68267002	ICD10V6	G51.0
ED	15	SNOMEDCT	422426003	ICD10V6	G51.9
ED	15	SNOMEDCT	128210009	ICD10V6	G54.0
ED	15	SNOMEDCT	3548001	ICD10V6	G54.0
ED	15	SNOMEDCT	243338005	ICD10V6	G54.9
ED	15	SNOMEDCT	72274001	ICD10V6	G54.9
ED	15	SNOMEDCT	57406009	ICD10V6	G56.0
ED	15	SNOMEDCT	367475009	ICD10V6	G56.2
ED	15	SNOMEDCT	128200000	ICD10V6	G58.10
ED	15	SNOMEDCT	128189008	ICD10V6	G58.9
ED	15	SNOMEDCT	40956001	ICD10V6	G61.0
ED	15	SNOMEDCT	42345000	ICD10V6	G62.9
ED	15	SNOMEDCT	76886005	ICD10V6	G62.9
ED	15	SNOMEDCT	91637004	ICD10V6	G70.0
ED	15	SNOMEDCT	73297009	ICD10V6	G71.0
ED	15	SNOMEDCT	193237003	ICD10V6	G71.1
ED	15	SNOMEDCT	64741003	ICD10V6	G71.1
ED	15	SNOMEDCT	68078001	ICD10V6	G71.2
ED	15	SNOMEDCT	198030008	ICD10V6	G72.3
ED	15	SNOMEDCT	267607008	ICD10V6	G72.3
ED	15	SNOMEDCT	128188000	ICD10V6	G80.9
ED	15	SNOMEDCT	20022000	ICD10V6	G81.9
ED	15	SNOMEDCT	278286009	ICD10V6	G81.9
ED	15	SNOMEDCT	278287000	ICD10V6	G81.9
ED	15	SNOMEDCT	50582007	ICD10V6	G81.9
ED	15	SNOMEDCT	60389000	ICD10V6	G82.20
ED	15	SNOMEDCT	249852005	ICD10V6	G82.40
ED	15	SNOMEDCT	11538006	ICD10V6	G82.50
ED	15	SNOMEDCT	91327001	ICD10V6	G82.50
ED	15	SNOMEDCT	54099005	ICD10V6	G83.0
ED	15	SNOMEDCT	80420005	ICD10V6	G83.1
ED	15	SNOMEDCT	41764006	ICD10V6	G83.2
ED	15	SNOMEDCT	192970008	ICD10V6	G83.4
ED	15	SNOMEDCT	66264000	ICD10V6	G83.8
ED	15	SNOMEDCT	286937002	ICD10V6	G83.9
ED	15	SNOMEDCT	44695005	ICD10V6	G83.9
ED	15	SNOMEDCT	129618003	ICD10V6	G90.4
ED	15	SNOMEDCT	15241006	ICD10V6	G90.9
ED	15	SNOMEDCT	4088009	ICD10V6	G91.9
ED	15	SNOMEDCT	271719001	ICD10V6	G93.2
ED	15	SNOMEDCT	91967007	ICD10V6	G93.2
ED	15	SNOMEDCT	51771007	ICD10V6	G93.3
ED	15	SNOMEDCT	389098007	ICD10V6	G93.4
ED	15	SNOMEDCT	414400006	ICD10V6	G93.5
ED	15	SNOMEDCT	46963008	ICD10V6	G93.5
ED	15	SNOMEDCT	2032001	ICD10V6	G93.6
ED	15	SNOMEDCT	74351001	ICD10V6	G93.7
ED	15	SNOMEDCT	81308009	ICD10V6	G93.9
ED	15	SNOMEDCT	71286001	ICD10V6	G95.2
ED	15	SNOMEDCT	48522003	ICD10V6	G95.9
ED	15	SNOMEDCT	39367000	ICD10V6	G96.8
ED	15	SNOMEDCT	118940003	ICD10V6	G96.9
ED	15	SNOMEDCT	23853001	ICD10V6	G96.9
ED	15	SNOMEDCT	398987004	ICD10V6	G97.1
ED	15	SNOMEDCT	40287006	ICD10V6	G97.1
ED	15	SNOMEDCT	213207003	ICD10V6	G97.8
ED	15	SNOMEDCT	230480006	ICD10V6	G97.8
ED	15	SNOMEDCT	42658009	ICD10V6	G98
ED	15	SNOMEDCT	1489008	ICD10V6	H00.0
ED	15	SNOMEDCT	231796003	ICD10V6	H00.0
ED	15	SNOMEDCT	397513003	ICD10V6	H00.0
ED	15	SNOMEDCT	414521009	ICD10V6	H00.0
ED	15	SNOMEDCT	1482004	ICD10V6	H00.1
ED	15	SNOMEDCT	41446000	ICD10V6	H01.0
ED	15	SNOMEDCT	95750004	ICD10V6	H01.0
ED	15	SNOMEDCT	68670009	ICD10V6	H01.1
ED	15	SNOMEDCT	93423006	ICD10V6	H01.1
ED	15	SNOMEDCT	60332004	ICD10V6	H02.0
ED	15	SNOMEDCT	62909004	ICD10V6	H02.1
ED	15	SNOMEDCT	11934000	ICD10V6	H02.4
ED	15	SNOMEDCT	46210008	ICD10V6	H02.8
ED	15	SNOMEDCT	301913002	ICD10V6	H02.9
ED	15	SNOMEDCT	60113004	ICD10V6	H02.9
ED	15	SNOMEDCT	85777005	ICD10V6	H04.3
ED	15	SNOMEDCT	314022009	ICD10V6	H04.5
ED	15	SNOMEDCT	417162001	ICD10V6	H04.5
ED	15	SNOMEDCT	31053003	ICD10V6	H04.9
ED	15	SNOMEDCT	194005002	ICD10V6	H05.0
ED	15	SNOMEDCT	39828002	ICD10V6	H05.0
ED	15	SNOMEDCT	20551005	ICD10V6	H05.1
ED	15	SNOMEDCT	44729001	ICD10V6	H05.1
ED	15	SNOMEDCT	95770005	ICD10V6	H05.1
ED	15	SNOMEDCT	18265008	ICD10V6	H05.2
ED	15	SNOMEDCT	7927006	ICD10V6	H05.2
ED	15	SNOMEDCT	267041004	ICD10V6	H05.8
ED	15	SNOMEDCT	9404003	ICD10V6	H05.8
ED	15	SNOMEDCT	371436007	ICD10V6	H05.9
ED	15	SNOMEDCT	243321006	ICD10V6	H10.0
ED	15	SNOMEDCT	243462001	ICD10V6	H10.0
ED	15	SNOMEDCT	246679005	ICD10V6	H10.0
ED	15	SNOMEDCT	231854006	ICD10V6	H10.1
ED	15	SNOMEDCT	67678004	ICD10V6	H10.1
ED	15	SNOMEDCT	68898005	ICD10V6	H10.2
ED	15	SNOMEDCT	91038008	ICD10V6	H10.2
ED	15	SNOMEDCT	49584005	ICD10V6	H10.3
ED	15	SNOMEDCT	73762008	ICD10V6	H10.4
ED	15	SNOMEDCT	10813004	ICD10V6	H10.5
ED	15	SNOMEDCT	68659002	ICD10V6	H10.5
ED	15	SNOMEDCT	102451006	ICD10V6	H10.8
ED	15	SNOMEDCT	415733008	ICD10V6	H10.8
ED	15	SNOMEDCT	72115001	ICD10V6	H10.8
ED	15	SNOMEDCT	128295000	ICD10V6	H10.9
ED	15	SNOMEDCT	128350005	ICD10V6	H10.9
ED	15	SNOMEDCT	86402005	ICD10V6	H10.9
ED	15	SNOMEDCT	9826008	ICD10V6	H10.9
ED	15	SNOMEDCT	73181007	ICD10V6	H11.0
ED	15	SNOMEDCT	77489003	ICD10V6	H11.0
ED	15	SNOMEDCT	40787005	ICD10V6	H11.1
ED	15	SNOMEDCT	62660000	ICD10V6	H11.1
ED	15	SNOMEDCT	87614000	ICD10V6	H11.1
ED	15	SNOMEDCT	90216006	ICD10V6	H11.2
ED	15	SNOMEDCT	90607003	ICD10V6	H11.2
ED	15	SNOMEDCT	21117005	ICD10V6	H11.3
ED	15	SNOMEDCT	78768009	ICD10V6	H11.3
ED	15	SNOMEDCT	193901000	ICD10V6	H11.4
ED	15	SNOMEDCT	2978006	ICD10V6	H11.4
ED	15	SNOMEDCT	74100001	ICD10V6	H11.4
ED	15	SNOMEDCT	84178004	ICD10V6	H11.4
ED	15	SNOMEDCT	59698003	ICD10V6	H11.9
ED	15	SNOMEDCT	66139007	ICD10V6	H11.9
ED	15	SNOMEDCT	78370002	ICD10V6	H15.0
ED	15	SNOMEDCT	815008	ICD10V6	H15.1
ED	15	SNOMEDCT	33064008	ICD10V6	H15.9
ED	15	SNOMEDCT	111520007	ICD10V6	H16.0
ED	15	SNOMEDCT	22440001	ICD10V6	H16.0
ED	15	SNOMEDCT	46606001	ICD10V6	H16.0
ED	15	SNOMEDCT	47398006	ICD10V6	H16.0
ED	15	SNOMEDCT	7426009	ICD10V6	H16.0
ED	15	SNOMEDCT	76393003	ICD10V6	H16.0
ED	15	SNOMEDCT	91514001	ICD10V6	H16.0
ED	15	SNOMEDCT	1714005	ICD10V6	H16.1
ED	15	SNOMEDCT	22075008	ICD10V6	H16.1
ED	15	SNOMEDCT	27019000	ICD10V6	H16.1
ED	15	SNOMEDCT	51286002	ICD10V6	H16.1
ED	15	SNOMEDCT	67895005	ICD10V6	H16.2
ED	15	SNOMEDCT	77080005	ICD10V6	H16.2
ED	15	SNOMEDCT	88151007	ICD10V6	H16.2
ED	15	SNOMEDCT	1763009	ICD10V6	H16.3
ED	15	SNOMEDCT	193783008	ICD10V6	H16.3
ED	15	SNOMEDCT	64366002	ICD10V6	H16.3
ED	15	SNOMEDCT	19161004	ICD10V6	H16.4
ED	15	SNOMEDCT	2102007	ICD10V6	H16.4
ED	15	SNOMEDCT	35666006	ICD10V6	H16.4
ED	15	SNOMEDCT	373431007	ICD10V6	H16.4
ED	15	SNOMEDCT	4873000	ICD10V6	H16.4
ED	15	SNOMEDCT	314557000	ICD10V6	H16.9
ED	15	SNOMEDCT	5888003	ICD10V6	H16.9
ED	15	SNOMEDCT	95730003	ICD10V6	H16.9
ED	15	SNOMEDCT	56530002	ICD10V6	H17.1
ED	15	SNOMEDCT	55713007	ICD10V6	H17.9
ED	15	SNOMEDCT	64634000	ICD10V6	H17.9
ED	15	SNOMEDCT	95726001	ICD10V6	H17.9
ED	15	SNOMEDCT	13445001	ICD10V6	H18.0
ED	15	SNOMEDCT	18377001	ICD10V6	H18.0
ED	15	SNOMEDCT	23097003	ICD10V6	H18.0
ED	15	SNOMEDCT	231942005	ICD10V6	H18.0
ED	15	SNOMEDCT	267637004	ICD10V6	H18.0
ED	15	SNOMEDCT	267639001	ICD10V6	H18.0
ED	15	SNOMEDCT	74460005	ICD10V6	H18.0
ED	15	SNOMEDCT	77103006	ICD10V6	H18.0
ED	15	SNOMEDCT	91570002	ICD10V6	H18.0
ED	15	SNOMEDCT	57207003	ICD10V6	H18.1
ED	15	SNOMEDCT	27194006	ICD10V6	H18.2
ED	15	SNOMEDCT	193821003	ICD10V6	H18.3
ED	15	SNOMEDCT	193822005	ICD10V6	H18.3
ED	15	SNOMEDCT	58749007	ICD10V6	H18.3
ED	15	SNOMEDCT	111521006	ICD10V6	H18.4
ED	15	SNOMEDCT	111522004	ICD10V6	H18.4
ED	15	SNOMEDCT	27971006	ICD10V6	H18.4
ED	15	SNOMEDCT	35055000	ICD10V6	H18.4
ED	15	SNOMEDCT	373424008	ICD10V6	H18.4
ED	15	SNOMEDCT	72620002	ICD10V6	H18.4
ED	15	SNOMEDCT	75739009	ICD10V6	H18.4
ED	15	SNOMEDCT	89182000	ICD10V6	H18.4
ED	15	SNOMEDCT	193837009	ICD10V6	H18.5
ED	15	SNOMEDCT	193839007	ICD10V6	H18.5
ED	15	SNOMEDCT	29504002	ICD10V6	H18.5
ED	15	SNOMEDCT	32935005	ICD10V6	H18.5
ED	15	SNOMEDCT	416960004	ICD10V6	H18.5
ED	15	SNOMEDCT	5587004	ICD10V6	H18.5
ED	15	SNOMEDCT	75663006	ICD10V6	H18.5
ED	15	SNOMEDCT	77797009	ICD10V6	H18.5
ED	15	SNOMEDCT	65636009	ICD10V6	H18.6
ED	15	SNOMEDCT	83110007	ICD10V6	H18.7
ED	15	SNOMEDCT	2055003	ICD10V6	H18.8
ED	15	SNOMEDCT	373423002	ICD10V6	H18.8
ED	15	SNOMEDCT	373433005	ICD10V6	H18.8
ED	15	SNOMEDCT	4040006	ICD10V6	H18.8
ED	15	SNOMEDCT	15250008	ICD10V6	H18.9
ED	15	SNOMEDCT	370956008	ICD10V6	H18.9
ED	15	SNOMEDCT	9389005	ICD10V6	H19.1
ED	15	SNOMEDCT	6395007	ICD10V6	H20.0
ED	15	SNOMEDCT	64015001	ICD10V6	H20.0
ED	15	SNOMEDCT	6869001	ICD10V6	H20.0
ED	15	SNOMEDCT	87807004	ICD10V6	H20.0
ED	15	SNOMEDCT	70461003	ICD10V6	H20.2
ED	15	SNOMEDCT	11226001	ICD10V6	H20.8
ED	15	SNOMEDCT	193497004	ICD10V6	H20.8
ED	15	SNOMEDCT	44923005	ICD10V6	H20.8
ED	15	SNOMEDCT	12630008	ICD10V6	H20.9
ED	15	SNOMEDCT	128473001	ICD10V6	H20.9
ED	15	SNOMEDCT	17657000	ICD10V6	H20.9
ED	15	SNOMEDCT	29050005	ICD10V6	H20.9
ED	15	SNOMEDCT	314428001	ICD10V6	H20.9
ED	15	SNOMEDCT	4927003	ICD10V6	H20.9
ED	15	SNOMEDCT	65074000	ICD10V6	H20.9
ED	15	SNOMEDCT	68226007	ICD10V6	H20.9
ED	15	SNOMEDCT	77971008	ICD10V6	H20.9
ED	15	SNOMEDCT	303019009	ICD10V6	H21.0
ED	15	SNOMEDCT	193501009	ICD10V6	H21.1
ED	15	SNOMEDCT	51995000	ICD10V6	H21.1
ED	15	SNOMEDCT	193504001	ICD10V6	H21.2
ED	15	SNOMEDCT	37761009	ICD10V6	H21.3
ED	15	SNOMEDCT	83558008	ICD10V6	H21.3
ED	15	SNOMEDCT	85366002	ICD10V6	H21.3
ED	15	SNOMEDCT	111512005	ICD10V6	H21.5
ED	15	SNOMEDCT	193523008	ICD10V6	H21.5
ED	15	SNOMEDCT	193525001	ICD10V6	H21.5
ED	15	SNOMEDCT	267624002	ICD10V6	H21.5
ED	15	SNOMEDCT	45953007	ICD10V6	H21.5
ED	15	SNOMEDCT	70992005	ICD10V6	H21.5
ED	15	SNOMEDCT	78778007	ICD10V6	H21.5
ED	15	SNOMEDCT	77676001	ICD10V6	H21.8
ED	15	SNOMEDCT	302217008	ICD10V6	H21.9
ED	15	SNOMEDCT	68575007	ICD10V6	H21.9
ED	15	SNOMEDCT	85478004	ICD10V6	H21.9
ED	15	SNOMEDCT	410692006	ICD10V6	H25.0
ED	15	SNOMEDCT	5318001	ICD10V6	H25.0
ED	15	SNOMEDCT	78875003	ICD10V6	H25.0
ED	15	SNOMEDCT	95723009	ICD10V6	H25.0
ED	15	SNOMEDCT	193589009	ICD10V6	H25.1
ED	15	SNOMEDCT	359766000	ICD10V6	H25.1
ED	15	SNOMEDCT	77873007	ICD10V6	H25.1
ED	15	SNOMEDCT	264443002	ICD10V6	H25.2
ED	15	SNOMEDCT	267626000	ICD10V6	H25.2
ED	15	SNOMEDCT	11422002	ICD10V6	H25.8
ED	15	SNOMEDCT	111515007	ICD10V6	H25.9
ED	15	SNOMEDCT	193590000	ICD10V6	H25.9
ED	15	SNOMEDCT	39450006	ICD10V6	H25.9
ED	15	SNOMEDCT	193571008	ICD10V6	H26.0
ED	15	SNOMEDCT	34361001	ICD10V6	H26.1
ED	15	SNOMEDCT	193600001	ICD10V6	H26.2
ED	15	SNOMEDCT	47337003	ICD10V6	H26.4
ED	15	SNOMEDCT	193576003	ICD10V6	H26.8
ED	15	SNOMEDCT	44219007	ICD10V6	H26.8
ED	15	SNOMEDCT	193570009	ICD10V6	H26.9
ED	15	SNOMEDCT	399305009	ICD10V6	H26.9
ED	15	SNOMEDCT	52421005	ICD10V6	H26.9
ED	15	SNOMEDCT	95722004	ICD10V6	H26.9
ED	15	SNOMEDCT	231979008	ICD10V6	H27.1
ED	15	SNOMEDCT	424370005	ICD10V6	H27.1
ED	15	SNOMEDCT	424416009	ICD10V6	H27.1
ED	15	SNOMEDCT	410567004	ICD10V6	H27.8
ED	15	SNOMEDCT	10810001	ICD10V6	H27.9
ED	15	SNOMEDCT	15847003	ICD10V6	H30.0
ED	15	SNOMEDCT	45688009	ICD10V6	H30.2
ED	15	SNOMEDCT	47230004	ICD10V6	H30.8
ED	15	SNOMEDCT	16553002	ICD10V6	H30.9
ED	15	SNOMEDCT	399463004	ICD10V6	H30.9
ED	15	SNOMEDCT	43363007	ICD10V6	H30.9
ED	15	SNOMEDCT	46627006	ICD10V6	H30.9
ED	15	SNOMEDCT	78769001	ICD10V6	H30.9
ED	15	SNOMEDCT	1135000	ICD10V6	H31.0
ED	15	SNOMEDCT	18410006	ICD10V6	H31.0
ED	15	SNOMEDCT	53854005	ICD10V6	H31.0
ED	15	SNOMEDCT	247199007	ICD10V6	H31.1
ED	15	SNOMEDCT	38513001	ICD10V6	H31.1
ED	15	SNOMEDCT	406446000	ICD10V6	H31.1
ED	15	SNOMEDCT	74469006	ICD10V6	H31.2
ED	15	SNOMEDCT	11623000	ICD10V6	H31.3
ED	15	SNOMEDCT	122003	ICD10V6	H31.3
ED	15	SNOMEDCT	2532009	ICD10V6	H31.3
ED	15	SNOMEDCT	19031009	ICD10V6	H31.4
ED	15	SNOMEDCT	27871007	ICD10V6	H31.4
ED	15	SNOMEDCT	78584008	ICD10V6	H31.4
ED	15	SNOMEDCT	128468007	ICD10V6	H31.9
ED	15	SNOMEDCT	302893000	ICD10V6	H31.9
ED	15	SNOMEDCT	193322004	ICD10V6	H33.0
ED	15	SNOMEDCT	19620000	ICD10V6	H33.0
ED	15	SNOMEDCT	3598000	ICD10V6	H33.0
ED	15	SNOMEDCT	4178006	ICD10V6	H33.0
ED	15	SNOMEDCT	44268007	ICD10V6	H33.1
ED	15	SNOMEDCT	52357004	ICD10V6	H33.1
ED	15	SNOMEDCT	193323009	ICD10V6	H33.2
ED	15	SNOMEDCT	193324003	ICD10V6	H33.2
ED	15	SNOMEDCT	193325002	ICD10V6	H33.2
ED	15	SNOMEDCT	193326001	ICD10V6	H33.2
ED	15	SNOMEDCT	38599001	ICD10V6	H33.2
ED	15	SNOMEDCT	42059000	ICD10V6	H33.2
ED	15	SNOMEDCT	51987004	ICD10V6	H33.2
ED	15	SNOMEDCT	56202001	ICD10V6	H33.2
ED	15	SNOMEDCT	193341001	ICD10V6	H33.3
ED	15	SNOMEDCT	51226000	ICD10V6	H33.3
ED	15	SNOMEDCT	8104000	ICD10V6	H33.3
ED	15	SNOMEDCT	95690009	ICD10V6	H33.3
ED	15	SNOMEDCT	34711008	ICD10V6	H33.4
ED	15	SNOMEDCT	7219007	ICD10V6	H33.4
ED	15	SNOMEDCT	87224000	ICD10V6	H34.0
ED	15	SNOMEDCT	38742007	ICD10V6	H34.1
ED	15	SNOMEDCT	232035005	ICD10V6	H34.2
ED	15	SNOMEDCT	26468004	ICD10V6	H34.2
ED	15	SNOMEDCT	404670008	ICD10V6	H34.2
ED	15	SNOMEDCT	46085004	ICD10V6	H34.2
ED	15	SNOMEDCT	76975009	ICD10V6	H34.2
ED	15	SNOMEDCT	776009	ICD10V6	H34.2
ED	15	SNOMEDCT	193379006	ICD10V6	H34.8
ED	15	SNOMEDCT	24596005	ICD10V6	H34.8
ED	15	SNOMEDCT	28578008	ICD10V6	H34.8
ED	15	SNOMEDCT	65593009	ICD10V6	H34.8
ED	15	SNOMEDCT	68478007	ICD10V6	H34.8
ED	15	SNOMEDCT	23360000	ICD10V6	H35.0
ED	15	SNOMEDCT	23911001	ICD10V6	H35.0
ED	15	SNOMEDCT	25506007	ICD10V6	H35.0
ED	15	SNOMEDCT	264008	ICD10V6	H35.0
ED	15	SNOMEDCT	34037000	ICD10V6	H35.0
ED	15	SNOMEDCT	399625000	ICD10V6	H35.0
ED	15	SNOMEDCT	52539004	ICD10V6	H35.0
ED	15	SNOMEDCT	52593001	ICD10V6	H35.0
ED	15	SNOMEDCT	54122009	ICD10V6	H35.0
ED	15	SNOMEDCT	57534004	ICD10V6	H35.0
ED	15	SNOMEDCT	61267008	ICD10V6	H35.0
ED	15	SNOMEDCT	6962006	ICD10V6	H35.0
ED	15	SNOMEDCT	7089008	ICD10V6	H35.0
ED	15	SNOMEDCT	73757007	ICD10V6	H35.0
ED	15	SNOMEDCT	75971007	ICD10V6	H35.0
ED	15	SNOMEDCT	77628002	ICD10V6	H35.0
ED	15	SNOMEDCT	84884003	ICD10V6	H35.0
ED	15	SNOMEDCT	86191000	ICD10V6	H35.0
ED	15	SNOMEDCT	415297005	ICD10V6	H35.1
ED	15	SNOMEDCT	46674002	ICD10V6	H35.2
ED	15	SNOMEDCT	1079004	ICD10V6	H35.3
ED	15	SNOMEDCT	14046000	ICD10V6	H35.3
ED	15	SNOMEDCT	232006002	ICD10V6	H35.3
ED	15	SNOMEDCT	247154004	ICD10V6	H35.3
ED	15	SNOMEDCT	267718000	ICD10V6	H35.3
ED	15	SNOMEDCT	414173003	ICD10V6	H35.3
ED	15	SNOMEDCT	414875008	ICD10V6	H35.3
ED	15	SNOMEDCT	422338006	ICD10V6	H35.3
ED	15	SNOMEDCT	44115007	ICD10V6	H35.3
ED	15	SNOMEDCT	86103006	ICD10V6	H35.3
ED	15	SNOMEDCT	3577000	ICD10V6	H35.4
ED	15	SNOMEDCT	61536007	ICD10V6	H35.4
ED	15	SNOMEDCT	28835009	ICD10V6	H35.5
ED	15	SNOMEDCT	314407005	ICD10V6	H35.5
ED	15	SNOMEDCT	41799005	ICD10V6	H35.5
ED	15	SNOMEDCT	68222009	ICD10V6	H35.5
ED	15	SNOMEDCT	70099003	ICD10V6	H35.5
ED	15	SNOMEDCT	79556007	ICD10V6	H35.5
ED	15	SNOMEDCT	80328002	ICD10V6	H35.5
ED	15	SNOMEDCT	11547003	ICD10V6	H35.6
ED	15	SNOMEDCT	13937002	ICD10V6	H35.6
ED	15	SNOMEDCT	28998008	ICD10V6	H35.6
ED	15	SNOMEDCT	48742005	ICD10V6	H35.6
ED	15	SNOMEDCT	63297008	ICD10V6	H35.6
ED	15	SNOMEDCT	11391004	ICD10V6	H35.7
ED	15	SNOMEDCT	312956001	ICD10V6	H35.7
ED	15	SNOMEDCT	50165004	ICD10V6	H35.7
ED	15	SNOMEDCT	52002008	ICD10V6	H35.7
ED	15	SNOMEDCT	193387007	ICD10V6	H35.8
ED	15	SNOMEDCT	28391008	ICD10V6	H35.8
ED	15	SNOMEDCT	367649002	ICD10V6	H35.8
ED	15	SNOMEDCT	37231002	ICD10V6	H35.8
ED	15	SNOMEDCT	54388004	ICD10V6	H35.8
ED	15	SNOMEDCT	6141006	ICD10V6	H35.8
ED	15	SNOMEDCT	193338005	ICD10V6	H35.9
ED	15	SNOMEDCT	29555009	ICD10V6	H35.9
ED	15	SNOMEDCT	40024006	ICD10V6	H35.9
ED	15	SNOMEDCT	66629002	ICD10V6	H35.9
ED	15	SNOMEDCT	112222000	ICD10V6	H40.0
ED	15	SNOMEDCT	193531003	ICD10V6	H40.0
ED	15	SNOMEDCT	4210003	ICD10V6	H40.0
ED	15	SNOMEDCT	84494001	ICD10V6	H40.0
ED	15	SNOMEDCT	111514006	ICD10V6	H40.1
ED	15	SNOMEDCT	193533000	ICD10V6	H40.1
ED	15	SNOMEDCT	46168003	ICD10V6	H40.1
ED	15	SNOMEDCT	50485007	ICD10V6	H40.1
ED	15	SNOMEDCT	77075001	ICD10V6	H40.1
ED	15	SNOMEDCT	193561006	ICD10V6	H40.2
ED	15	SNOMEDCT	30041005	ICD10V6	H40.2
ED	15	SNOMEDCT	314017009	ICD10V6	H40.2
ED	15	SNOMEDCT	33647009	ICD10V6	H40.2
ED	15	SNOMEDCT	392288006	ICD10V6	H40.2
ED	15	SNOMEDCT	392291006	ICD10V6	H40.2
ED	15	SNOMEDCT	65460003	ICD10V6	H40.2
ED	15	SNOMEDCT	68241007	ICD10V6	H40.3
ED	15	SNOMEDCT	29538005	ICD10V6	H40.4
ED	15	SNOMEDCT	37155002	ICD10V6	H40.4
ED	15	SNOMEDCT	19309007	ICD10V6	H40.5
ED	15	SNOMEDCT	32893002	ICD10V6	H40.5
ED	15	SNOMEDCT	53667005	ICD10V6	H40.5
ED	15	SNOMEDCT	66747002	ICD10V6	H40.5
ED	15	SNOMEDCT	95717004	ICD10V6	H40.5
ED	15	SNOMEDCT	1654001	ICD10V6	H40.6
ED	15	SNOMEDCT	93435005	ICD10V6	H40.6
ED	15	SNOMEDCT	29369005	ICD10V6	H40.8
ED	15	SNOMEDCT	23986001	ICD10V6	H40.9
ED	15	SNOMEDCT	31341008	ICD10V6	H43.1
ED	15	SNOMEDCT	15013002	ICD10V6	H43.3
ED	15	SNOMEDCT	162278001	ICD10V6	H43.3
ED	15	SNOMEDCT	422061002	ICD10V6	H43.3
ED	15	SNOMEDCT	247081001	ICD10V6	H43.8
ED	15	SNOMEDCT	418842009	ICD10V6	H43.9
ED	15	SNOMEDCT	76682005	ICD10V6	H43.9
ED	15	SNOMEDCT	128351009	ICD10V6	H44.0
ED	15	SNOMEDCT	1847009	ICD10V6	H44.0
ED	15	SNOMEDCT	41720003	ICD10V6	H44.0
ED	15	SNOMEDCT	76126009	ICD10V6	H44.0
ED	15	SNOMEDCT	95679004	ICD10V6	H44.0
ED	15	SNOMEDCT	75614007	ICD10V6	H44.1
ED	15	SNOMEDCT	19721008	ICD10V6	H44.4
ED	15	SNOMEDCT	404675003	ICD10V6	H44.4
ED	15	SNOMEDCT	19144002	ICD10V6	H44.5
ED	15	SNOMEDCT	4229009	ICD10V6	H44.5
ED	15	SNOMEDCT	193293002	ICD10V6	H44.6
ED	15	SNOMEDCT	193295009	ICD10V6	H44.6
ED	15	SNOMEDCT	193303008	ICD10V6	H44.7
ED	15	SNOMEDCT	82576008	ICD10V6	H44.7
ED	15	SNOMEDCT	93478000	ICD10V6	H44.8
ED	15	SNOMEDCT	66760008	ICD10V6	H46
ED	15	SNOMEDCT	193428001	ICD10V6	H47.0
ED	15	SNOMEDCT	77157004	ICD10V6	H47.0
ED	15	SNOMEDCT	41652007	ICD10V6	H47.1
ED	15	SNOMEDCT	423488006	ICD10V6	H47.1
ED	15	SNOMEDCT	54767005	ICD10V6	H47.7
ED	15	SNOMEDCT	78097002	ICD10V6	H49.3
ED	15	SNOMEDCT	400942002	ICD10V6	H49.9
ED	15	SNOMEDCT	22066006	ICD10V6	H50.9
ED	15	SNOMEDCT	5332004	ICD10V6	H51.8
ED	15	SNOMEDCT	388980004	ICD10V6	H51.9
ED	15	SNOMEDCT	38101003	ICD10V6	H52.0
ED	15	SNOMEDCT	57190000	ICD10V6	H52.1
ED	15	SNOMEDCT	47099006	ICD10V6	H52.2
ED	15	SNOMEDCT	68905002	ICD10V6	H52.2
ED	15	SNOMEDCT	82649003	ICD10V6	H52.2
ED	15	SNOMEDCT	16059006	ICD10V6	H52.3
ED	15	SNOMEDCT	3289004	ICD10V6	H52.3
ED	15	SNOMEDCT	41256004	ICD10V6	H52.4
ED	15	SNOMEDCT	54552008	ICD10V6	H52.5
ED	15	SNOMEDCT	68158006	ICD10V6	H52.5
ED	15	SNOMEDCT	81519008	ICD10V6	H52.6
ED	15	SNOMEDCT	39021009	ICD10V6	H52.7
ED	15	SNOMEDCT	72128008	ICD10V6	H52.7
ED	15	SNOMEDCT	12541004	ICD10V6	H53.0
ED	15	SNOMEDCT	193638002	ICD10V6	H53.0
ED	15	SNOMEDCT	35600002	ICD10V6	H53.0
ED	15	SNOMEDCT	387742006	ICD10V6	H53.0
ED	15	SNOMEDCT	90927000	ICD10V6	H53.0
ED	15	SNOMEDCT	15203004	ICD10V6	H53.1
ED	15	SNOMEDCT	409668002	ICD10V6	H53.1
ED	15	SNOMEDCT	42134006	ICD10V6	H53.1
ED	15	SNOMEDCT	421801003	ICD10V6	H53.1
ED	15	SNOMEDCT	422120000	ICD10V6	H53.1
ED	15	SNOMEDCT	56170001	ICD10V6	H53.1
ED	15	SNOMEDCT	70323002	ICD10V6	H53.1
ED	15	SNOMEDCT	78455002	ICD10V6	H53.1
ED	15	SNOMEDCT	83551002	ICD10V6	H53.1
ED	15	SNOMEDCT	24982008	ICD10V6	H53.2
ED	15	SNOMEDCT	75364009	ICD10V6	H53.2
ED	15	SNOMEDCT	83275001	ICD10V6	H53.3
ED	15	SNOMEDCT	1151008	ICD10V6	H53.4
ED	15	SNOMEDCT	12184005	ICD10V6	H53.4
ED	15	SNOMEDCT	15462009	ICD10V6	H53.4
ED	15	SNOMEDCT	193670002	ICD10V6	H53.4
ED	15	SNOMEDCT	24370009	ICD10V6	H53.4
ED	15	SNOMEDCT	33014001	ICD10V6	H53.4
ED	15	SNOMEDCT	34063005	ICD10V6	H53.4
ED	15	SNOMEDCT	345121001	ICD10V6	H53.4
ED	15	SNOMEDCT	38950008	ICD10V6	H53.4
ED	15	SNOMEDCT	4806007	ICD10V6	H53.4
ED	15	SNOMEDCT	64418005	ICD10V6	H53.4
ED	15	SNOMEDCT	193683001	ICD10V6	H53.5
ED	15	SNOMEDCT	65194006	ICD10V6	H53.6
ED	15	SNOMEDCT	246636008	ICD10V6	H53.8
ED	15	SNOMEDCT	36994005	ICD10V6	H53.8
ED	15	SNOMEDCT	39832008	ICD10V6	H53.8
ED	15	SNOMEDCT	9428001	ICD10V6	H53.8
ED	15	SNOMEDCT	118235002	ICD10V6	H53.9
ED	15	SNOMEDCT	162277006	ICD10V6	H53.9
ED	15	SNOMEDCT	63102001	ICD10V6	H53.9
ED	15	SNOMEDCT	193699007	ICD10V6	H54.0
ED	15	SNOMEDCT	267727004	ICD10V6	H54.0
ED	15	SNOMEDCT	277675000	ICD10V6	H54.0
ED	15	SNOMEDCT	193722001	ICD10V6	H54.1
ED	15	SNOMEDCT	36676002	ICD10V6	H54.1
ED	15	SNOMEDCT	75133003	ICD10V6	H54.2
ED	15	SNOMEDCT	193732008	ICD10V6	H54.4
ED	15	SNOMEDCT	22950006	ICD10V6	H54.4
ED	15	SNOMEDCT	267728009	ICD10V6	H54.4
ED	15	SNOMEDCT	91408006	ICD10V6	H54.4
ED	15	SNOMEDCT	193745007	ICD10V6	H54.5
ED	15	SNOMEDCT	105597003	ICD10V6	H54.9
ED	15	SNOMEDCT	13164000	ICD10V6	H54.9
ED	15	SNOMEDCT	193754005	ICD10V6	H54.9
ED	15	SNOMEDCT	7973008	ICD10V6	H54.9
ED	15	SNOMEDCT	563001	ICD10V6	H55
ED	15	SNOMEDCT	7751009	ICD10V6	H57.1
ED	15	SNOMEDCT	2070002	ICD10V6	H57.8
ED	15	SNOMEDCT	300849006	ICD10V6	H57.8
ED	15	SNOMEDCT	3585009	ICD10V6	H57.8
ED	15	SNOMEDCT	3712000	ICD10V6	H57.8
ED	15	SNOMEDCT	420103007	ICD10V6	H57.8
ED	15	SNOMEDCT	45177002	ICD10V6	H57.8
ED	15	SNOMEDCT	62585004	ICD10V6	H57.8
ED	15	SNOMEDCT	75705005	ICD10V6	H57.8
ED	15	SNOMEDCT	118941004	ICD10V6	H57.9
ED	15	SNOMEDCT	1249004	ICD10V6	H57.9
ED	15	SNOMEDCT	162290004	ICD10V6	H57.9
ED	15	SNOMEDCT	371405004	ICD10V6	H57.9
ED	15	SNOMEDCT	371409005	ICD10V6	H57.9
ED	15	SNOMEDCT	73009009	ICD10V6	H57.9
ED	15	SNOMEDCT	194156008	ICD10V6	H59.0
ED	15	SNOMEDCT	232212002	ICD10V6	H60.0
ED	15	SNOMEDCT	95806007	ICD10V6	H60.1
ED	15	SNOMEDCT	86981007	ICD10V6	H60.3
ED	15	SNOMEDCT	35247001	ICD10V6	H60.4
ED	15	SNOMEDCT	194201001	ICD10V6	H60.5
ED	15	SNOMEDCT	232232001	ICD10V6	H60.5
ED	15	SNOMEDCT	30250000	ICD10V6	H60.5
ED	15	SNOMEDCT	53295002	ICD10V6	H60.8
ED	15	SNOMEDCT	3135009	ICD10V6	H60.9
ED	15	SNOMEDCT	18070006	ICD10V6	H61.2
ED	15	SNOMEDCT	271739002	ICD10V6	H61.2
ED	15	SNOMEDCT	66363008	ICD10V6	H61.2
ED	15	SNOMEDCT	445849005	ICD10V6	H61.8
ED	15	SNOMEDCT	49130001	ICD10V6	H61.9
ED	15	SNOMEDCT	275481002	ICD10V6	H65.1
ED	15	SNOMEDCT	78868004	ICD10V6	H65.3
ED	15	SNOMEDCT	80327007	ICD10V6	H65.9
ED	15	SNOMEDCT	194281003	ICD10V6	H66.0
ED	15	SNOMEDCT	86279000	ICD10V6	H66.0
ED	15	SNOMEDCT	38394007	ICD10V6	H66.3
ED	15	SNOMEDCT	39288006	ICD10V6	H66.3
ED	15	SNOMEDCT	129127001	ICD10V6	H66.9
ED	15	SNOMEDCT	194288009	ICD10V6	H66.9
ED	15	SNOMEDCT	194289001	ICD10V6	H66.9
ED	15	SNOMEDCT	194290005	ICD10V6	H66.9
ED	15	SNOMEDCT	3110003	ICD10V6	H66.9
ED	15	SNOMEDCT	65363002	ICD10V6	H66.9
ED	15	SNOMEDCT	48145001	ICD10V6	H68.1
ED	15	SNOMEDCT	56713002	ICD10V6	H69.9
ED	15	SNOMEDCT	69494008	ICD10V6	H69.9
ED	15	SNOMEDCT	386034005	ICD10V6	H70.0
ED	15	SNOMEDCT	80645004	ICD10V6	H70.1
ED	15	SNOMEDCT	34997001	ICD10V6	H70.2
ED	15	SNOMEDCT	52404001	ICD10V6	H70.9
ED	15	SNOMEDCT	87688009	ICD10V6	H71
ED	15	SNOMEDCT	247252006	ICD10V6	H72.9
ED	15	SNOMEDCT	60442001	ICD10V6	H72.9
ED	15	SNOMEDCT	297009	ICD10V6	H73.0
ED	15	SNOMEDCT	21426000	ICD10V6	H73.9
ED	15	SNOMEDCT	87040007	ICD10V6	H74.2
ED	15	SNOMEDCT	68996008	ICD10V6	H74.9
ED	15	SNOMEDCT	11543004	ICD10V6	H80.9
ED	15	SNOMEDCT	255167007	ICD10V6	H81.1
ED	15	SNOMEDCT	50438001	ICD10V6	H81.3
ED	15	SNOMEDCT	23919004	ICD10V6	H83.0
ED	15	SNOMEDCT	20425006	ICD10V6	H83.9
ED	15	SNOMEDCT	232297009	ICD10V6	H83.9
ED	15	SNOMEDCT	267677007	ICD10V6	H91.0
ED	15	SNOMEDCT	49526009	ICD10V6	H91.1
ED	15	SNOMEDCT	79471008	ICD10V6	H91.2
ED	15	SNOMEDCT	61947007	ICD10V6	H91.3
ED	15	SNOMEDCT	128540005	ICD10V6	H91.9
ED	15	SNOMEDCT	15188001	ICD10V6	H91.9
ED	15	SNOMEDCT	95819006	ICD10V6	H91.9
ED	15	SNOMEDCT	95820000	ICD10V6	H91.9
ED	15	SNOMEDCT	16001004	ICD10V6	H92.0
ED	15	SNOMEDCT	162359003	ICD10V6	H92.0
ED	15	SNOMEDCT	26322001	ICD10V6	H92.1
ED	15	SNOMEDCT	300132001	ICD10V6	H92.1
ED	15	SNOMEDCT	60862001	ICD10V6	H93.1
ED	15	SNOMEDCT	162345005	ICD10V6	H93.8
ED	15	SNOMEDCT	162360008	ICD10V6	H93.8
ED	15	SNOMEDCT	300850006	ICD10V6	H93.8
ED	15	SNOMEDCT	300874009	ICD10V6	H93.8
ED	15	SNOMEDCT	25906001	ICD10V6	H93.9
ED	15	SNOMEDCT	443137009	ICD10V6	H95.8
ED	15	SNOMEDCT	58718002	ICD10V6	I00
ED	15	SNOMEDCT	18192007	ICD10V6	I01.1
ED	15	SNOMEDCT	194708008	ICD10V6	I01.9
ED	15	SNOMEDCT	312591002	ICD10V6	I01.9
ED	15	SNOMEDCT	46826000	ICD10V6	I02.9
ED	15	SNOMEDCT	79619009	ICD10V6	I05.0
ED	15	SNOMEDCT	11851006	ICD10V6	I05.9
ED	15	SNOMEDCT	83898004	ICD10V6	I05.9
ED	15	SNOMEDCT	86466006	ICD10V6	I08.0
ED	15	SNOMEDCT	194732001	ICD10V6	I08.9
ED	15	SNOMEDCT	195002007	ICD10V6	I08.9
ED	15	SNOMEDCT	23685000	ICD10V6	I09.9
ED	15	SNOMEDCT	10725009	ICD10V6	I10
ED	15	SNOMEDCT	38341003	ICD10V6	I10
ED	15	SNOMEDCT	59621000	ICD10V6	I10
ED	15	SNOMEDCT	70272006	ICD10V6	I10
ED	15	SNOMEDCT	46113002	ICD10V6	I11.0
ED	15	SNOMEDCT	64715009	ICD10V6	I11.9
ED	15	SNOMEDCT	38481006	ICD10V6	I12.9
ED	15	SNOMEDCT	86234004	ICD10V6	I13.9
ED	15	SNOMEDCT	31992008	ICD10V6	I15.9
ED	15	SNOMEDCT	25106000	ICD10V6	I20.0
ED	15	SNOMEDCT	314116003	ICD10V6	I20.0
ED	15	SNOMEDCT	4557003	ICD10V6	I20.0
ED	15	SNOMEDCT	194828000	ICD10V6	I20.9
ED	15	SNOMEDCT	233819005	ICD10V6	I20.9
ED	15	SNOMEDCT	59021001	ICD10V6	I20.9
ED	15	SNOMEDCT	25913001	ICD10V6	I21.2
ED	15	SNOMEDCT	401303003	ICD10V6	I21.3
ED	15	SNOMEDCT	401314000	ICD10V6	I21.4
ED	15	SNOMEDCT	70422006	ICD10V6	I21.4
ED	15	SNOMEDCT	22298006	ICD10V6	I21.9
ED	15	SNOMEDCT	304914007	ICD10V6	I21.9
ED	15	SNOMEDCT	57054005	ICD10V6	I21.9
ED	15	SNOMEDCT	63739005	ICD10V6	I21.9
ED	15	SNOMEDCT	194861007	ICD10V6	I23.8
ED	15	SNOMEDCT	66189004	ICD10V6	I24.1
ED	15	SNOMEDCT	394659003	ICD10V6	I24.8
ED	15	SNOMEDCT	53741008	ICD10V6	I25.10
ED	15	SNOMEDCT	1755008	ICD10V6	I25.2
ED	15	SNOMEDCT	297160003	ICD10V6	I25.3
ED	15	SNOMEDCT	65340007	ICD10V6	I25.3
ED	15	SNOMEDCT	413439005	ICD10V6	I25.9
ED	15	SNOMEDCT	413838009	ICD10V6	I25.9
ED	15	SNOMEDCT	413844008	ICD10V6	I25.9
ED	15	SNOMEDCT	414545008	ICD10V6	I25.9
ED	15	SNOMEDCT	42492000	ICD10V6	I25.9
ED	15	SNOMEDCT	59282003	ICD10V6	I26.9
ED	15	SNOMEDCT	64662007	ICD10V6	I26.9
ED	15	SNOMEDCT	70995007	ICD10V6	I27.2
ED	15	SNOMEDCT	194823009	ICD10V6	I27.9
ED	15	SNOMEDCT	274096000	ICD10V6	I27.9
ED	15	SNOMEDCT	79955004	ICD10V6	I27.9
ED	15	SNOMEDCT	83291003	ICD10V6	I27.9
ED	15	SNOMEDCT	15555002	ICD10V6	I30.9
ED	15	SNOMEDCT	57231008	ICD10V6	I30.9
ED	15	SNOMEDCT	373945007	ICD10V6	I31.3
ED	15	SNOMEDCT	3238004	ICD10V6	I31.9
ED	15	SNOMEDCT	35304003	ICD10V6	I31.9
ED	15	SNOMEDCT	391179008	ICD10V6	I31.9
ED	15	SNOMEDCT	55855009	ICD10V6	I31.9
ED	15	SNOMEDCT	194926000	ICD10V6	I33.0
ED	15	SNOMEDCT	73774007	ICD10V6	I33.0
ED	15	SNOMEDCT	111286002	ICD10V6	I33.9
ED	15	SNOMEDCT	194921005	ICD10V6	I33.9
ED	15	SNOMEDCT	48724000	ICD10V6	I34.0
ED	15	SNOMEDCT	409712001	ICD10V6	I34.1
ED	15	SNOMEDCT	194727002	ICD10V6	I34.2
ED	15	SNOMEDCT	274097009	ICD10V6	I34.9
ED	15	SNOMEDCT	60573004	ICD10V6	I35.0
ED	15	SNOMEDCT	60234000	ICD10V6	I35.1
ED	15	SNOMEDCT	194987006	ICD10V6	I35.2
ED	15	SNOMEDCT	8722008	ICD10V6	I35.9
ED	15	SNOMEDCT	83271005	ICD10V6	I37.1
ED	15	SNOMEDCT	35205000	ICD10V6	I38
ED	15	SNOMEDCT	368009	ICD10V6	I38
ED	15	SNOMEDCT	4851007	ICD10V6	I38
ED	15	SNOMEDCT	56819008	ICD10V6	I38
ED	15	SNOMEDCT	46701001	ICD10V6	I40.9
ED	15	SNOMEDCT	50920009	ICD10V6	I40.9
ED	15	SNOMEDCT	360465008	ICD10V6	I42.1
ED	15	SNOMEDCT	45227007	ICD10V6	I42.1
ED	15	SNOMEDCT	195020003	ICD10V6	I42.2
ED	15	SNOMEDCT	85898001	ICD10V6	I42.9
ED	15	SNOMEDCT	270492004	ICD10V6	I44.0
ED	15	SNOMEDCT	54016002	ICD10V6	I44.0
ED	15	SNOMEDCT	195042002	ICD10V6	I44.1
ED	15	SNOMEDCT	28189009	ICD10V6	I44.1
ED	15	SNOMEDCT	27885002	ICD10V6	I44.2
ED	15	SNOMEDCT	233917008	ICD10V6	I44.3
ED	15	SNOMEDCT	251120003	ICD10V6	I44.7
ED	15	SNOMEDCT	6180003	ICD10V6	I44.7
ED	15	SNOMEDCT	59118001	ICD10V6	I45.1
ED	15	SNOMEDCT	74021003	ICD10V6	I45.2
ED	15	SNOMEDCT	20143001	ICD10V6	I45.4
ED	15	SNOMEDCT	63467002	ICD10V6	I45.4
ED	15	SNOMEDCT	6374002	ICD10V6	I45.4
ED	15	SNOMEDCT	74390002	ICD10V6	I45.6
ED	15	SNOMEDCT	50799005	ICD10V6	I45.8
ED	15	SNOMEDCT	233916004	ICD10V6	I45.9
ED	15	SNOMEDCT	234172002	ICD10V6	I45.9
ED	15	SNOMEDCT	443478002	ICD10V6	I45.9
ED	15	SNOMEDCT	46935006	ICD10V6	I45.9
ED	15	SNOMEDCT	233927002	ICD10V6	I46.0
ED	15	SNOMEDCT	95281009	ICD10V6	I46.1
ED	15	SNOMEDCT	410429000	ICD10V6	I46.9
ED	15	SNOMEDCT	410430005	ICD10V6	I46.9
ED	15	SNOMEDCT	422970001	ICD10V6	I46.9
ED	15	SNOMEDCT	195069001	ICD10V6	I47.1
ED	15	SNOMEDCT	195072008	ICD10V6	I47.1
ED	15	SNOMEDCT	276796006	ICD10V6	I47.1
ED	15	SNOMEDCT	6456007	ICD10V6	I47.1
ED	15	SNOMEDCT	67198005	ICD10V6	I47.1
ED	15	SNOMEDCT	25569003	ICD10V6	I47.2
ED	15	SNOMEDCT	66657009	ICD10V6	I47.2
ED	15	SNOMEDCT	12026006	ICD10V6	I47.9
ED	15	SNOMEDCT	282825002	ICD10V6	I48
ED	15	SNOMEDCT	314208002	ICD10V6	I48
ED	15	SNOMEDCT	49436004	ICD10V6	I48
ED	15	SNOMEDCT	5370000	ICD10V6	I48
ED	15	SNOMEDCT	111288001	ICD10V6	I49.0
ED	15	SNOMEDCT	71908006	ICD10V6	I49.0
ED	15	SNOMEDCT	284470004	ICD10V6	I49.1
ED	15	SNOMEDCT	11157007	ICD10V6	I49.3
ED	15	SNOMEDCT	17338001	ICD10V6	I49.4
ED	15	SNOMEDCT	29717002	ICD10V6	I49.4
ED	15	SNOMEDCT	63593006	ICD10V6	I49.4
ED	15	SNOMEDCT	36083008	ICD10V6	I49.5
ED	15	SNOMEDCT	74615001	ICD10V6	I49.5
ED	15	SNOMEDCT	16797001	ICD10V6	I49.9
ED	15	SNOMEDCT	44808001	ICD10V6	I49.9
ED	15	SNOMEDCT	42343007	ICD10V6	I50.0
ED	15	SNOMEDCT	29322000	ICD10V6	I50.1
ED	15	SNOMEDCT	85232009	ICD10V6	I50.1
ED	15	SNOMEDCT	195111005	ICD10V6	I50.9
ED	15	SNOMEDCT	84114007	ICD10V6	I50.9
ED	15	SNOMEDCT	230690007	ICD10V6	I51.6
ED	15	SNOMEDCT	49601007	ICD10V6	I51.6
ED	15	SNOMEDCT	266249003	ICD10V6	I51.7
ED	15	SNOMEDCT	8186001	ICD10V6	I51.7
ED	15	SNOMEDCT	56265001	ICD10V6	I51.9
ED	15	SNOMEDCT	21454007	ICD10V6	I60.9
ED	15	SNOMEDCT	233983001	ICD10V6	I60.9
ED	15	SNOMEDCT	75038005	ICD10V6	I61.4
ED	15	SNOMEDCT	1508000	ICD10V6	I61.9
ED	15	SNOMEDCT	230706003	ICD10V6	I61.9
ED	15	SNOMEDCT	274100004	ICD10V6	I61.9
ED	15	SNOMEDCT	195176009	ICD10V6	I62.0
ED	15	SNOMEDCT	35486000	ICD10V6	I62.0
ED	15	SNOMEDCT	95453001	ICD10V6	I62.0
ED	15	SNOMEDCT	397809001	ICD10V6	I62.1
ED	15	SNOMEDCT	1386000	ICD10V6	I62.9
ED	15	SNOMEDCT	432504007	ICD10V6	I63.9
ED	15	SNOMEDCT	95460007	ICD10V6	I63.9
ED	15	SNOMEDCT	371040005	ICD10V6	I64
ED	15	SNOMEDCT	422504002	ICD10V6	I64
ED	15	SNOMEDCT	64586002	ICD10V6	I65.2
ED	15	SNOMEDCT	20059004	ICD10V6	I66.9
ED	15	SNOMEDCT	371041009	ICD10V6	I66.9
ED	15	SNOMEDCT	71444005	ICD10V6	I66.9
ED	15	SNOMEDCT	75543006	ICD10V6	I66.9
ED	15	SNOMEDCT	42994005	ICD10V6	I67.1
ED	15	SNOMEDCT	55382008	ICD10V6	I67.2
ED	15	SNOMEDCT	50490005	ICD10V6	I67.4
ED	15	SNOMEDCT	126944002	ICD10V6	I67.8
ED	15	SNOMEDCT	6215006	ICD10V6	I67.8
ED	15	SNOMEDCT	195213000	ICD10V6	I67.9
ED	15	SNOMEDCT	62914000	ICD10V6	I67.9
ED	15	SNOMEDCT	195243003	ICD10V6	I69.3
ED	15	SNOMEDCT	195240000	ICD10V6	I69.4
ED	15	SNOMEDCT	233965009	ICD10V6	I70.0
ED	15	SNOMEDCT	233961000	ICD10V6	I70.20
ED	15	SNOMEDCT	301755001	ICD10V6	I70.20
ED	15	SNOMEDCT	51274000	ICD10V6	I70.20
ED	15	SNOMEDCT	72092001	ICD10V6	I70.9
ED	15	SNOMEDCT	308546005	ICD10V6	I71.00
ED	15	SNOMEDCT	233994002	ICD10V6	I71.01
ED	15	SNOMEDCT	408666009	ICD10V6	I71.02
ED	15	SNOMEDCT	67158008	ICD10V6	I71.2
ED	15	SNOMEDCT	14336007	ICD10V6	I71.3
ED	15	SNOMEDCT	233985008	ICD10V6	I71.4
ED	15	SNOMEDCT	195258006	ICD10V6	I71.5
ED	15	SNOMEDCT	73067008	ICD10V6	I71.8
ED	15	SNOMEDCT	67362008	ICD10V6	I71.9
ED	15	SNOMEDCT	20981007	ICD10V6	I72.4
ED	15	SNOMEDCT	432119003	ICD10V6	I72.9
ED	15	SNOMEDCT	58780002	ICD10V6	I72.9
ED	15	SNOMEDCT	195295006	ICD10V6	I73.0
ED	15	SNOMEDCT	50766008	ICD10V6	I73.8
ED	15	SNOMEDCT	271137009	ICD10V6	I73.9
ED	15	SNOMEDCT	400047006	ICD10V6	I73.9
ED	15	SNOMEDCT	4249000	ICD10V6	I73.9
ED	15	SNOMEDCT	63491006	ICD10V6	I73.9
ED	15	SNOMEDCT	31529002	ICD10V6	I74.2
ED	15	SNOMEDCT	233973000	ICD10V6	I74.3
ED	15	SNOMEDCT	52156004	ICD10V6	I74.3
ED	15	SNOMEDCT	87239004	ICD10V6	I74.3
ED	15	SNOMEDCT	90958004	ICD10V6	I74.3
ED	15	SNOMEDCT	2929001	ICD10V6	I74.9
ED	15	SNOMEDCT	371039008	ICD10V6	I74.9
ED	15	SNOMEDCT	429098002	ICD10V6	I74.9
ED	15	SNOMEDCT	439162001	ICD10V6	I74.9
ED	15	SNOMEDCT	54687002	ICD10V6	I74.9
ED	15	SNOMEDCT	439470001	ICD10V6	I77.0
ED	15	SNOMEDCT	68109007	ICD10V6	I77.1
ED	15	SNOMEDCT	11255009	ICD10V6	I77.6
ED	15	SNOMEDCT	31996006	ICD10V6	I77.6
ED	15	SNOMEDCT	52089001	ICD10V6	I77.6
ED	15	SNOMEDCT	21877004	ICD10V6	I78.0
ED	15	SNOMEDCT	266266001	ICD10V6	I80.0
ED	15	SNOMEDCT	40283005	ICD10V6	I80.0
ED	15	SNOMEDCT	1748006	ICD10V6	I80.1
ED	15	SNOMEDCT	195404000	ICD10V6	I80.1
ED	15	SNOMEDCT	128053003	ICD10V6	I80.2
ED	15	SNOMEDCT	25114006	ICD10V6	I80.2
ED	15	SNOMEDCT	266267005	ICD10V6	I80.2
ED	15	SNOMEDCT	40198004	ICD10V6	I80.2
ED	15	SNOMEDCT	404223003	ICD10V6	I80.2
ED	15	SNOMEDCT	312588002	ICD10V6	I80.3
ED	15	SNOMEDCT	35979000	ICD10V6	I80.3
ED	15	SNOMEDCT	46253008	ICD10V6	I80.3
ED	15	SNOMEDCT	128054009	ICD10V6	I80.8
ED	15	SNOMEDCT	2477008	ICD10V6	I80.8
ED	15	SNOMEDCT	195394007	ICD10V6	I80.9
ED	15	SNOMEDCT	50821009	ICD10V6	I82.2
ED	15	SNOMEDCT	111293003	ICD10V6	I82.9
ED	15	SNOMEDCT	234049002	ICD10V6	I82.9
ED	15	SNOMEDCT	49956009	ICD10V6	I82.9
ED	15	SNOMEDCT	195445008	ICD10V6	I83.0
ED	15	SNOMEDCT	195450002	ICD10V6	I83.0
ED	15	SNOMEDCT	304026004	ICD10V6	I83.0
ED	15	SNOMEDCT	24366001	ICD10V6	I83.1
ED	15	SNOMEDCT	69352009	ICD10V6	I83.2
ED	15	SNOMEDCT	90458007	ICD10V6	I83.2
ED	15	SNOMEDCT	195448005	ICD10V6	I83.9
ED	15	SNOMEDCT	72866009	ICD10V6	I83.9
ED	15	SNOMEDCT	52931009	ICD10V6	I84.0
ED	15	SNOMEDCT	46516001	ICD10V6	I84.1
ED	15	SNOMEDCT	75884004	ICD10V6	I84.1
ED	15	SNOMEDCT	80426004	ICD10V6	I84.1
ED	15	SNOMEDCT	26373009	ICD10V6	I84.3
ED	15	SNOMEDCT	26421009	ICD10V6	I84.4
ED	15	SNOMEDCT	38059007	ICD10V6	I84.4
ED	15	SNOMEDCT	55168004	ICD10V6	I84.4
ED	15	SNOMEDCT	80829003	ICD10V6	I84.4
ED	15	SNOMEDCT	23913003	ICD10V6	I84.5
ED	15	SNOMEDCT	31704005	ICD10V6	I84.6
ED	15	SNOMEDCT	75955007	ICD10V6	I84.7
ED	15	SNOMEDCT	23202007	ICD10V6	I84.8
ED	15	SNOMEDCT	46276006	ICD10V6	I84.8
ED	15	SNOMEDCT	51551000	ICD10V6	I84.8
ED	15	SNOMEDCT	5201002	ICD10V6	I84.8
ED	15	SNOMEDCT	83256006	ICD10V6	I84.8
ED	15	SNOMEDCT	70153002	ICD10V6	I84.9
ED	15	SNOMEDCT	17709002	ICD10V6	I85.0
ED	15	SNOMEDCT	14223005	ICD10V6	I85.9
ED	15	SNOMEDCT	28670008	ICD10V6	I85.9
ED	15	SNOMEDCT	46871008	ICD10V6	I86.1
ED	15	SNOMEDCT	91109007	ICD10V6	I86.4
ED	15	SNOMEDCT	128060009	ICD10V6	I86.8
ED	15	SNOMEDCT	20427003	ICD10V6	I87.0
ED	15	SNOMEDCT	14540002	ICD10V6	I87.1
ED	15	SNOMEDCT	63363004	ICD10V6	I87.1
ED	15	SNOMEDCT	79671001	ICD10V6	I87.1
ED	15	SNOMEDCT	82582006	ICD10V6	I87.1
ED	15	SNOMEDCT	20696009	ICD10V6	I87.2
ED	15	SNOMEDCT	90507008	ICD10V6	I87.9
ED	15	SNOMEDCT	191377002	ICD10V6	I88.0
ED	15	SNOMEDCT	267548000	ICD10V6	I88.0
ED	15	SNOMEDCT	49631001	ICD10V6	I88.0
ED	15	SNOMEDCT	19471005	ICD10V6	I88.9
ED	15	SNOMEDCT	1415005	ICD10V6	I89.1
ED	15	SNOMEDCT	28651003	ICD10V6	I95.1
ED	15	SNOMEDCT	234171009	ICD10V6	I95.2
ED	15	SNOMEDCT	77545000	ICD10V6	I95.8
ED	15	SNOMEDCT	45007003	ICD10V6	I95.9
ED	15	SNOMEDCT	86152005	ICD10V6	I97.8
ED	15	SNOMEDCT	233816003	ICD10V6	I97.9
ED	15	SNOMEDCT	429724002	ICD10V6	I97.9
ED	15	SNOMEDCT	82272006	ICD10V6	J00
ED	15	SNOMEDCT	68272006	ICD10V6	J01.0
ED	15	SNOMEDCT	25458004	ICD10V6	J01.1
ED	15	SNOMEDCT	5028002	ICD10V6	J01.4
ED	15	SNOMEDCT	15805002	ICD10V6	J01.9
ED	15	SNOMEDCT	1532007	ICD10V6	J02.8
ED	15	SNOMEDCT	195662009	ICD10V6	J02.8
ED	15	SNOMEDCT	363746003	ICD10V6	J02.9
ED	15	SNOMEDCT	405737000	ICD10V6	J02.9
ED	15	SNOMEDCT	41582007	ICD10V6	J03.0
ED	15	SNOMEDCT	43878008	ICD10V6	J03.0
ED	15	SNOMEDCT	17741008	ICD10V6	J03.9
ED	15	SNOMEDCT	195669000	ICD10V6	J03.9
ED	15	SNOMEDCT	195671000	ICD10V6	J03.9
ED	15	SNOMEDCT	195676005	ICD10V6	J03.9
ED	15	SNOMEDCT	51209006	ICD10V6	J03.9
ED	15	SNOMEDCT	90176007	ICD10V6	J03.9
ED	15	SNOMEDCT	276443001	ICD10V6	J04.0
ED	15	SNOMEDCT	45913009	ICD10V6	J04.0
ED	15	SNOMEDCT	6655004	ICD10V6	J04.0
ED	15	SNOMEDCT	289965001	ICD10V6	J05.0
ED	15	SNOMEDCT	408669002	ICD10V6	J05.0
ED	15	SNOMEDCT	41308008	ICD10V6	J05.0
ED	15	SNOMEDCT	71186008	ICD10V6	J05.0
ED	15	SNOMEDCT	195951007	ICD10V6	J05.1
ED	15	SNOMEDCT	80384002	ICD10V6	J05.1
ED	15	SNOMEDCT	78337007	ICD10V6	J06.8
ED	15	SNOMEDCT	281794004	ICD10V6	J06.9
ED	15	SNOMEDCT	54150009	ICD10V6	J06.9
ED	15	SNOMEDCT	54398005	ICD10V6	J06.9
ED	15	SNOMEDCT	43692000	ICD10V6	J09
ED	15	SNOMEDCT	442696006	ICD10V6	J09
ED	15	SNOMEDCT	55604004	ICD10V6	J09
ED	15	SNOMEDCT	195878008	ICD10V6	J11.0
ED	15	SNOMEDCT	41269000	ICD10V6	J11.0
ED	15	SNOMEDCT	195923003	ICD10V6	J11.1
ED	15	SNOMEDCT	6142004	ICD10V6	J11.1
ED	15	SNOMEDCT	95891005	ICD10V6	J11.1
ED	15	SNOMEDCT	75570004	ICD10V6	J12.9
ED	15	SNOMEDCT	46970008	ICD10V6	J15.7
ED	15	SNOMEDCT	53084003	ICD10V6	J15.9
ED	15	SNOMEDCT	396285007	ICD10V6	J18.0
ED	15	SNOMEDCT	278516003	ICD10V6	J18.1
ED	15	SNOMEDCT	300999006	ICD10V6	J18.1
ED	15	SNOMEDCT	301000005	ICD10V6	J18.1
ED	15	SNOMEDCT	301001009	ICD10V6	J18.1
ED	15	SNOMEDCT	301003007	ICD10V6	J18.1
ED	15	SNOMEDCT	233604007	ICD10V6	J18.9
ED	15	SNOMEDCT	233606009	ICD10V6	J18.9
ED	15	SNOMEDCT	35037009	ICD10V6	J18.9
ED	15	SNOMEDCT	385093006	ICD10V6	J18.9
ED	15	SNOMEDCT	425464007	ICD10V6	J18.9
ED	15	SNOMEDCT	10509002	ICD10V6	J20.9
ED	15	SNOMEDCT	35301006	ICD10V6	J20.9
ED	15	SNOMEDCT	360371003	ICD10V6	J20.9
ED	15	SNOMEDCT	233602006	ICD10V6	J21.9
ED	15	SNOMEDCT	4120002	ICD10V6	J21.9
ED	15	SNOMEDCT	5505005	ICD10V6	J21.9
ED	15	SNOMEDCT	195647007	ICD10V6	J22
ED	15	SNOMEDCT	195742007	ICD10V6	J22
ED	15	SNOMEDCT	308130008	ICD10V6	J22
ED	15	SNOMEDCT	312133006	ICD10V6	J22
ED	15	SNOMEDCT	419502003	ICD10V6	J22
ED	15	SNOMEDCT	50417007	ICD10V6	J22
ED	15	SNOMEDCT	21719001	ICD10V6	J30.1
ED	15	SNOMEDCT	61582004	ICD10V6	J30.4
ED	15	SNOMEDCT	70076002	ICD10V6	J31.0
ED	15	SNOMEDCT	86094006	ICD10V6	J31.0
ED	15	SNOMEDCT	140004	ICD10V6	J31.2
ED	15	SNOMEDCT	35923002	ICD10V6	J32.0
ED	15	SNOMEDCT	301356002	ICD10V6	J32.9
ED	15	SNOMEDCT	36971009	ICD10V6	J32.9
ED	15	SNOMEDCT	40055000	ICD10V6	J32.9
ED	15	SNOMEDCT	4969004	ICD10V6	J32.9
ED	15	SNOMEDCT	52756005	ICD10V6	J33.9
ED	15	SNOMEDCT	111275004	ICD10V6	J34.0
ED	15	SNOMEDCT	314516007	ICD10V6	J34.0
ED	15	SNOMEDCT	37098000	ICD10V6	J34.0
ED	15	SNOMEDCT	60350006	ICD10V6	J34.0
ED	15	SNOMEDCT	8414002	ICD10V6	J34.0
ED	15	SNOMEDCT	162383006	ICD10V6	J34.8
ED	15	SNOMEDCT	225564006	ICD10V6	J34.8
ED	15	SNOMEDCT	232209000	ICD10V6	J34.8
ED	15	SNOMEDCT	232339008	ICD10V6	J34.8
ED	15	SNOMEDCT	64531003	ICD10V6	J34.8
ED	15	SNOMEDCT	65034006	ICD10V6	J34.8
ED	15	SNOMEDCT	68235000	ICD10V6	J34.8
ED	15	SNOMEDCT	80142000	ICD10V6	J34.8
ED	15	SNOMEDCT	89488007	ICD10V6	J34.8
ED	15	SNOMEDCT	90979004	ICD10V6	J35.0
ED	15	SNOMEDCT	46689006	ICD10V6	J35.1
ED	15	SNOMEDCT	66622006	ICD10V6	J35.3
ED	15	SNOMEDCT	16358007	ICD10V6	J35.9
ED	15	SNOMEDCT	102453009	ICD10V6	J36
ED	15	SNOMEDCT	15033003	ICD10V6	J36
ED	15	SNOMEDCT	29951006	ICD10V6	J37.0
ED	15	SNOMEDCT	57781000	ICD10V6	J38.3
ED	15	SNOMEDCT	51599000	ICD10V6	J38.4
ED	15	SNOMEDCT	406444002	ICD10V6	J38.5
ED	15	SNOMEDCT	28709001	ICD10V6	J38.7
ED	15	SNOMEDCT	60600009	ICD10V6	J38.7
ED	15	SNOMEDCT	18099001	ICD10V6	J39.0
ED	15	SNOMEDCT	13177009	ICD10V6	J39.1
ED	15	SNOMEDCT	23166004	ICD10V6	J39.1
ED	15	SNOMEDCT	102617004	ICD10V6	J39.2
ED	15	SNOMEDCT	126666006	ICD10V6	J39.2
ED	15	SNOMEDCT	232407000	ICD10V6	J39.2
ED	15	SNOMEDCT	267103008	ICD10V6	J39.2
ED	15	SNOMEDCT	75860007	ICD10V6	J39.2
ED	15	SNOMEDCT	201060008	ICD10V6	J39.9
ED	15	SNOMEDCT	246524009	ICD10V6	J39.9
ED	15	SNOMEDCT	32398004	ICD10V6	J40
ED	15	SNOMEDCT	63480004	ICD10V6	J42
ED	15	SNOMEDCT	16846004	ICD10V6	J43.9
ED	15	SNOMEDCT	87433001	ICD10V6	J43.9
ED	15	SNOMEDCT	196001008	ICD10V6	J44.0
ED	15	SNOMEDCT	285381006	ICD10V6	J44.1
ED	15	SNOMEDCT	185086009	ICD10V6	J44.8
ED	15	SNOMEDCT	195949008	ICD10V6	J44.8
ED	15	SNOMEDCT	13645005	ICD10V6	J44.9
ED	15	SNOMEDCT	68372009	ICD10V6	J44.9
ED	15	SNOMEDCT	75053002	ICD10V6	J44.9
ED	15	SNOMEDCT	79688008	ICD10V6	J44.9
ED	15	SNOMEDCT	389145006	ICD10V6	J45.0
ED	15	SNOMEDCT	266361008	ICD10V6	J45.1
ED	15	SNOMEDCT	195967001	ICD10V6	J45.9
ED	15	SNOMEDCT	233679003	ICD10V6	J45.9
ED	15	SNOMEDCT	266364000	ICD10V6	J45.9
ED	15	SNOMEDCT	281239006	ICD10V6	J45.9
ED	15	SNOMEDCT	304527002	ICD10V6	J45.9
ED	15	SNOMEDCT	370218001	ICD10V6	J45.9
ED	15	SNOMEDCT	405944004	ICD10V6	J45.9
ED	15	SNOMEDCT	427679007	ICD10V6	J45.9
ED	15	SNOMEDCT	57546000	ICD10V6	J46
ED	15	SNOMEDCT	12295008	ICD10V6	J47
ED	15	SNOMEDCT	266366003	ICD10V6	J64
ED	15	SNOMEDCT	18690003	ICD10V6	J67.0
ED	15	SNOMEDCT	37471005	ICD10V6	J67.9
ED	15	SNOMEDCT	22343003	ICD10V6	J68.0
ED	15	SNOMEDCT	54410000	ICD10V6	J68.0
ED	15	SNOMEDCT	50963007	ICD10V6	J68.9
ED	15	SNOMEDCT	116277006	ICD10V6	J69.0
ED	15	SNOMEDCT	196032009	ICD10V6	J69.0
ED	15	SNOMEDCT	29585004	ICD10V6	J69.0
ED	15	SNOMEDCT	30227006	ICD10V6	J69.0
ED	15	SNOMEDCT	422588002	ICD10V6	J69.0
ED	15	SNOMEDCT	47839005	ICD10V6	J69.0
ED	15	SNOMEDCT	68052005	ICD10V6	J69.0
ED	15	SNOMEDCT	196037003	ICD10V6	J69.1
ED	15	SNOMEDCT	416916004	ICD10V6	J69.1
ED	15	SNOMEDCT	64030005	ICD10V6	J69.8
ED	15	SNOMEDCT	67782005	ICD10V6	J80
ED	15	SNOMEDCT	19242006	ICD10V6	J81
ED	15	SNOMEDCT	40541001	ICD10V6	J81
ED	15	SNOMEDCT	67599009	ICD10V6	J81
ED	15	SNOMEDCT	51615001	ICD10V6	J84.1
ED	15	SNOMEDCT	233703007	ICD10V6	J84.9
ED	15	SNOMEDCT	64667001	ICD10V6	J84.9
ED	15	SNOMEDCT	73452002	ICD10V6	J85.2
ED	15	SNOMEDCT	30437004	ICD10V6	J86.0
ED	15	SNOMEDCT	312682007	ICD10V6	J86.9
ED	15	SNOMEDCT	58554001	ICD10V6	J86.9
ED	15	SNOMEDCT	60046008	ICD10V6	J90
ED	15	SNOMEDCT	196102003	ICD10V6	J93.0
ED	15	SNOMEDCT	599006	ICD10V6	J93.8
ED	15	SNOMEDCT	84437006	ICD10V6	J93.8
ED	15	SNOMEDCT	109363001	ICD10V6	J93.9
ED	15	SNOMEDCT	109364007	ICD10V6	J93.9
ED	15	SNOMEDCT	36118008	ICD10V6	J93.9
ED	15	SNOMEDCT	80423007	ICD10V6	J93.9
ED	15	SNOMEDCT	405576001	ICD10V6	J94.2
ED	15	SNOMEDCT	25042006	ICD10V6	J95.0
ED	15	SNOMEDCT	59006007	ICD10V6	J95.0
ED	15	SNOMEDCT	68033004	ICD10V6	J95.0
ED	15	SNOMEDCT	82872004	ICD10V6	J95.0
ED	15	SNOMEDCT	196152007	ICD10V6	J95.2
ED	15	SNOMEDCT	309775007	ICD10V6	J95.8
ED	15	SNOMEDCT	314978007	ICD10V6	J95.8
ED	15	SNOMEDCT	196187007	ICD10V6	J95.9
ED	15	SNOMEDCT	65710008	ICD10V6	J96.0
ED	15	SNOMEDCT	67905004	ICD10V6	J96.0
ED	15	SNOMEDCT	39871006	ICD10V6	J96.1
ED	15	SNOMEDCT	409622000	ICD10V6	J96.9
ED	15	SNOMEDCT	41427001	ICD10V6	J98.0
ED	15	SNOMEDCT	4386001	ICD10V6	J98.0
ED	15	SNOMEDCT	54203008	ICD10V6	J98.0
ED	15	SNOMEDCT	79877004	ICD10V6	J98.0
ED	15	SNOMEDCT	46621007	ICD10V6	J98.1
ED	15	SNOMEDCT	16838000	ICD10V6	J98.2
ED	15	SNOMEDCT	77690003	ICD10V6	J98.2
ED	15	SNOMEDCT	10552002	ICD10V6	J98.4
ED	15	SNOMEDCT	19829001	ICD10V6	J98.4
ED	15	SNOMEDCT	47597000	ICD10V6	J98.5
ED	15	SNOMEDCT	248554005	ICD10V6	J98.8
ED	15	SNOMEDCT	248555006	ICD10V6	J98.8
ED	15	SNOMEDCT	275498002	ICD10V6	J98.8
ED	15	SNOMEDCT	17097001	ICD10V6	J98.9
ED	15	SNOMEDCT	40122008	ICD10V6	J98.9
ED	15	SNOMEDCT	50043002	ICD10V6	J98.9
ED	15	SNOMEDCT	234948008	ICD10V6	K00.0
ED	15	SNOMEDCT	8004003	ICD10V6	K00.7
ED	15	SNOMEDCT	235104008	ICD10V6	K01.1
ED	15	SNOMEDCT	80967001	ICD10V6	K02.9
ED	15	SNOMEDCT	234947003	ICD10V6	K03.9
ED	15	SNOMEDCT	299709002	ICD10V6	K04.7
ED	15	SNOMEDCT	427898007	ICD10V6	K04.7
ED	15	SNOMEDCT	19351000	ICD10V6	K05.0
ED	15	SNOMEDCT	31642005	ICD10V6	K05.0
ED	15	SNOMEDCT	399050001	ICD10V6	K05.0
ED	15	SNOMEDCT	66383009	ICD10V6	K05.1
ED	15	SNOMEDCT	72621003	ICD10V6	K05.1
ED	15	SNOMEDCT	271668009	ICD10V6	K05.3
ED	15	SNOMEDCT	86276007	ICD10V6	K06.8
ED	15	SNOMEDCT	47944004	ICD10V6	K07.4
ED	15	SNOMEDCT	41888000	ICD10V6	K07.6
ED	15	SNOMEDCT	27355003	ICD10V6	K08.88
ED	15	SNOMEDCT	283021003	ICD10V6	K08.88
ED	15	SNOMEDCT	274667000	ICD10V6	K10.8
ED	15	SNOMEDCT	441708007	ICD10V6	K10.8
ED	15	SNOMEDCT	37156001	ICD10V6	K10.9
ED	15	SNOMEDCT	28826002	ICD10V6	K11.5
ED	15	SNOMEDCT	87715008	ICD10V6	K11.7
ED	15	SNOMEDCT	10890000	ICD10V6	K11.9
ED	15	SNOMEDCT	426965005	ICD10V6	K12.0
ED	15	SNOMEDCT	26284000	ICD10V6	K12.1
ED	15	SNOMEDCT	275393007	ICD10V6	K12.1
ED	15	SNOMEDCT	450005	ICD10V6	K12.1
ED	15	SNOMEDCT	61170000	ICD10V6	K12.1
ED	15	SNOMEDCT	109611002	ICD10V6	K12.2
ED	15	SNOMEDCT	109779003	ICD10V6	K12.2
ED	15	SNOMEDCT	17133001	ICD10V6	K12.2
ED	15	SNOMEDCT	196542004	ICD10V6	K12.2
ED	15	SNOMEDCT	300932000	ICD10V6	K12.2
ED	15	SNOMEDCT	81546003	ICD10V6	K12.2
ED	15	SNOMEDCT	8771003	ICD10V6	K12.2
ED	15	SNOMEDCT	163140002	ICD10V6	K13.0
ED	15	SNOMEDCT	301350008	ICD10V6	K13.0
ED	15	SNOMEDCT	36269003	ICD10V6	K13.0
ED	15	SNOMEDCT	64143008	ICD10V6	K13.0
ED	15	SNOMEDCT	82770004	ICD10V6	K13.0
ED	15	SNOMEDCT	90678009	ICD10V6	K13.0
ED	15	SNOMEDCT	414603003	ICD10V6	K13.2
ED	15	SNOMEDCT	91002001	ICD10V6	K13.2
ED	15	SNOMEDCT	32883009	ICD10V6	K13.5
ED	15	SNOMEDCT	102616008	ICD10V6	K13.7
ED	15	SNOMEDCT	118938008	ICD10V6	K13.7
ED	15	SNOMEDCT	163148009	ICD10V6	K13.7
ED	15	SNOMEDCT	22490002	ICD10V6	K13.7
ED	15	SNOMEDCT	300854002	ICD10V6	K13.7
ED	15	SNOMEDCT	300878007	ICD10V6	K13.7
ED	15	SNOMEDCT	324618004	ICD10V6	K13.7
ED	15	SNOMEDCT	20607006	ICD10V6	K14.0
ED	15	SNOMEDCT	44283002	ICD10V6	K14.0
ED	15	SNOMEDCT	45534005	ICD10V6	K14.0
ED	15	SNOMEDCT	66123000	ICD10V6	K14.0
ED	15	SNOMEDCT	30731004	ICD10V6	K14.6
ED	15	SNOMEDCT	253754004	ICD10V6	K14.8
ED	15	SNOMEDCT	421262002	ICD10V6	K14.8
ED	15	SNOMEDCT	69244009	ICD10V6	K14.9
ED	15	SNOMEDCT	16761005	ICD10V6	K20
ED	15	SNOMEDCT	266433003	ICD10V6	K21.0
ED	15	SNOMEDCT	225587003	ICD10V6	K21.9
ED	15	SNOMEDCT	235595009	ICD10V6	K21.9
ED	15	SNOMEDCT	47268002	ICD10V6	K21.9
ED	15	SNOMEDCT	45564002	ICD10V6	K22.0
ED	15	SNOMEDCT	48531003	ICD10V6	K22.0
ED	15	SNOMEDCT	439955006	ICD10V6	K22.1
ED	15	SNOMEDCT	63305008	ICD10V6	K22.2
ED	15	SNOMEDCT	23387001	ICD10V6	K22.3
ED	15	SNOMEDCT	235626005	ICD10V6	K22.3
ED	15	SNOMEDCT	79962008	ICD10V6	K22.4
ED	15	SNOMEDCT	307131005	ICD10V6	K22.6
ED	15	SNOMEDCT	35265002	ICD10V6	K22.6
ED	15	SNOMEDCT	15238002	ICD10V6	K22.8
ED	15	SNOMEDCT	37657006	ICD10V6	K22.9
ED	15	SNOMEDCT	15902003	ICD10V6	K25.4
ED	15	SNOMEDCT	9829001	ICD10V6	K25.5
ED	15	SNOMEDCT	397825006	ICD10V6	K25.9
ED	15	SNOMEDCT	88968005	ICD10V6	K26.1
ED	15	SNOMEDCT	27281001	ICD10V6	K26.4
ED	15	SNOMEDCT	51868009	ICD10V6	K26.9
ED	15	SNOMEDCT	64121000	ICD10V6	K27.4
ED	15	SNOMEDCT	88169003	ICD10V6	K27.5
ED	15	SNOMEDCT	55617001	ICD10V6	K27.6
ED	15	SNOMEDCT	13200003	ICD10V6	K27.9
ED	15	SNOMEDCT	2367005	ICD10V6	K29.0
ED	15	SNOMEDCT	2043009	ICD10V6	K29.2
ED	15	SNOMEDCT	4556007	ICD10V6	K29.7
ED	15	SNOMEDCT	72007001	ICD10V6	K29.8
ED	15	SNOMEDCT	162031009	ICD10V6	K30
ED	15	SNOMEDCT	231466009	ICD10V6	K31.0
ED	15	SNOMEDCT	244815007	ICD10V6	K31.1
ED	15	SNOMEDCT	266438007	ICD10V6	K31.1
ED	15	SNOMEDCT	367403001	ICD10V6	K31.1
ED	15	SNOMEDCT	50410009	ICD10V6	K31.9
ED	15	SNOMEDCT	51036000	ICD10V6	K35.1
ED	15	SNOMEDCT	196781001	ICD10V6	K35.9
ED	15	SNOMEDCT	286967008	ICD10V6	K35.9
ED	15	SNOMEDCT	4998000	ICD10V6	K35.9
ED	15	SNOMEDCT	85189001	ICD10V6	K35.9
ED	15	SNOMEDCT	58997001	ICD10V6	K36
ED	15	SNOMEDCT	9124008	ICD10V6	K36
ED	15	SNOMEDCT	74400008	ICD10V6	K37
ED	15	SNOMEDCT	18526009	ICD10V6	K38.9
ED	15	SNOMEDCT	66135001	ICD10V6	K40.00
ED	15	SNOMEDCT	73052009	ICD10V6	K40.01
ED	15	SNOMEDCT	85502002	ICD10V6	K40.20
ED	15	SNOMEDCT	3560000	ICD10V6	K40.21
ED	15	SNOMEDCT	196807006	ICD10V6	K40.30
ED	15	SNOMEDCT	236024003	ICD10V6	K40.30
[truncated: 3,762 more rows]

## Sheet: Injuries
SNOMED-CT	ICD10v6
274181002	S00.00
210989006	S00.01
271109002	S00.02
287107004	S00.04
298070000	S00.04
22562004	S00.05
125687005	S00.1
417654008	S00.1
63943002	S00.20
231815005	S00.21
283050005	S00.21
25012008	S00.24
283027004	S00.30
283052002	S00.31
60897004	S00.35
283026008	S00.40
282781004	S00.40
283051009	S00.41
298068009	S00.44
50228009	S00.45
262630008	S00.51
110163006	S00.51
262632000	S00.51
262603003	S00.54
284584006	S00.54
298065007	S00.54
312590001	S00.54
64458007	S00.55
110250005	S00.55
262635003	S00.55
211024005	S00.7
274180001	S00.80
283028009	S00.80
110164000	S00.81
110168002	S00.81
210987008	S00.81
283053007	S00.81
271107000	S00.82
423428008	S00.84
268119004	S00.84
283280008	S00.84
287106008	S00.84
424959007	S00.84
4821001	S00.85
110244000	S00.85
125668004	S00.85
423051001	S00.85
110249005	S00.85
283025007	S00.90
283049005	S00.91
283115000	S00.92
386082004	S00.94
262528003	S00.95
231814009	S001
78598000	S002
283324004	S002
89761001	S003
17198008	S004
44921007	S004
110245004	S004
283325003	S004
3097002	S005
13114007	S005
76362004	S005
110166003	S008
211008009	S008
283150008	S008
400181003	S009
110067005	S01.0
274166008	S01.0
210323002	S01.0
231816006	S01.1
262749000	S01.1
373602003	S01.20
210325009	S01.20
283692004	S01.20
210294003	S01.30
283361008	S01.30
11386000	S01.30
283691006	S01.30
110062004	S01.31
403431001	S01.31
32550009	S01.34
283362001	S01.41
210341005	S01.41
283693009	S01.41
110077007	S01.43
210345001	S01.43
283355005	S01.50
210358000	S01.50
262628006	S01.51
283363006	S01.51
210344002	S01.51
262662006	S01.51
210361004	S01.53
286622004	S01.53
210363001	S01.54
286623009	S01.54
210364007	S01.54
262659008	S01.54
262656001	S01.59
110057000	S01.88
210339009	S01.88
210342003	S01.88
283359004	S01.88
284476005	S01.88
370247008	S01.88
210347009	S01.88
283687001	S01.88
38354005	S01.9
262544007	S01.9
775008	S01.9
283358007	S01.9
428088000	S01.9
71491003	S010
110069008	S010
283399001	S010
210343008	S011
314535007	S011
314536008	S011
66830009	S012
110074000	S012
110064003	S013
283741004	S013
110037004	S014
110039001	S014
110084004	S015
110101006	S015
110129009	S015
283744007	S015
79167003	S018
110042007	S018
110054007	S018
110058005	S018
110059002	S018
110078002	S018
110079005	S018
110052006	S018
283400008	S018
283738008	S018
48466003	S02.0
83385002	S02.0
111597003	S02.0
428099003	S02.0
24063002	S02.1
38567007	S02.1
81639003	S02.2
263171005	S02.2
40613008	S02.2
49346003	S02.3
207787008	S02.3
263167007	S02.3
3421000	S02.3
263164000	S02.4
4788002	S02.4
84111004	S02.4
207782002	S02.4
263151001	S02.4
263156006	S02.4
36202009	S02.5
207753003	S02.60
263172003	S02.60
263175001	S02.60
23611004	S02.60
207785000	S02.7
95851007	S02.8
56863004	S02.8
263166003	S02.8
27477003	S02.9
71642004	S02.9
371162008	S02.9
111609001	S02.9
371161001	S02.9
430984009	S02.9
25424007	S020
414944000	S022
269166009	S025
66517001	S026
81629009	S03.0
302964004	S03.0
208748005	S03.0
232376006	S03.1
249358001	S03.1
109671008	S03.2
105995000	S03.2
23415000	S03.4
210366009	S032
48233004	S04.0
69820004	S04.0
212141007	S04.0
212142000	S04.0
212145003	S04.1
304838007	S04.2
72556006	S04.3
1852004	S04.4
53933002	S04.5
9441002	S04.6
90630009	S04.7
640003	S04.8
49384009	S04.8
72758005	S04.8
78458000	S04.8
17769000	S04.9
85848002	S05.0
231863008	S05.0
314506004	S05.0
75229002	S05.1
231954005	S05.1
37911007	S05.2
231795004	S05.3
85100000	S05.4
231851003	S05.4
231969006	S05.5
231960005	S05.5
315296002	S05.6
12193006	S05.7
41658006	S05.7
95725002	S05.8
231794000	S05.8
231939004	S05.8
314533000	S05.8
367423000	S05.8
80744008	S05.8
231878001	S05.8
231980006	S05.8
262755005	S05.8
262756006	S05.8
262754009	S05.9
283360009	S05.9
23653003	S05.9
282752000	S05.9
62635000	S050
231869007	S050
371124005	S050
42697001	S051
110032005	S053
82576008	S055
95799000	S058
230515007	S058
81371004	S06.00
110030002	S06.00
70784009	S06.00
66270006	S06.01
419045004	S06.01
86267000	S06.02
32834005	S06.02
40863000	S06.03
63260003	S06.03
69190007	S06.04
7862002	S06.04
209830004	S06.05
230763008	S06.1
262693007	S06.20
34663006	S06.21
262689001	S06.21
127304009	S06.22
46758000	S06.23
71074007	S06.23
71266000	S06.23
111605007	S06.23
111615001	S06.23
301764006	S06.23
78914008	S06.28
30371007	S06.28
46966000	S06.28
91589002	S06.28
262691009	S06.28
210038008	S06.30
82999001	S06.4
29264003	S06.4
57998008	S06.4
58020007	S06.4
262949005	S06.4
209987007	S06.5
262954001	S06.6
82894007	S06.8
111611005	S06.8
111593004	S06.8
111601003	S06.8
9015001	S06.9
22693008	S06.9
47450003	S06.9
53267002	S06.9
79228001	S06.9
111603000	S06.9
111607004	S06.9
111613008	S06.9
111617009	S06.9
127295002	S06.9
127296001	S06.9
207687004	S06.9
207705002	S06.9
275382005	S06.9
95453001	S065
90465004	S07.0
67070005	S07.0
283855001	S07.0
262576002	S07.1
211537004	S07.9
110071008	S08.0
210305005	S08.1
85564003	S09.0
212451003	S09.1
283710000	S09.1
307497002	S09.2
262598006	S09.8
430937009	S09.8
65759007	S09.9
82271004	S09.9
212400009	S09.9
231813003	S09.9
274164006	S09.9
19491003	S09.9
33931005	S09.9
54355006	S09.9
89496002	S09.9
125591009	S09.9
125593007	S09.9
161587009	S09.9
212483009	S09.9
282750008	S09.9
282756002	S09.9
282757006	S09.9
282783001	S09.9
284002000	S09.9
397869004	S09.9
429433004	S09.9
285326004	S098
2999009	S099
21763005	S099
282758001	S099
211476000	S10.0
283029001	S10.10
283056004	S10.11
298071001	S10.14
298072008	S10.14
274182009	S10.90
283055000	S10.91
271108005	S10.92
287108009	S10.94
8513005	S10.95
54345007	S109
211009001	S109
210385007	S11.01
210386008	S11.02
210393007	S11.1
91631003	S11.22
283356006	S11.88
125644007	S11.9
85336009	S11.9
283364000	S11.9
428152007	S11.9
398098001	S110
110141002	S112
110144005	S119
283457003	S119
32497008	S12.8
262680002	S12.8
125606003	S12.9
11782000	S121
21573009	S122
207985005	S127
66020004	S127|S141
269062008	S129
274156000	S129|S141
44264009	S13.10
209054005	S13.10
213368009	S13.2
39848009	S13.4
360444002	S13.4
209557005	S13.6
360437006	S13.6
360450007	S13.6
10771002	S131
125609005	S14.10
405754008	S14.10
74297002	S14.2
6836001	S14.3
7680008	S14.4
212239002	S14.5
83991006	S141
6956001	S15.00
5166001	S15.2
76019006	S15.3
262937009	S15.9
10959001	S17.0
129144002	S17.8
50001009	S17.9
110014005	S18
212486001	S19.7
125588009	S19.8
235627001	S19.8
90460009	S19.9
212399002	S19.9
111722002	S20.0
211040008	S20.11
10050004	S20.2
422916003	S20.2
274187003	S20.80
211039006	S20.81
298087003	S20.84
36990001	S203
210454002	S21.0
283376000	S21.0
283713003	S21.0
274171001	S21.2
21441000	S21.2
269169002	S21.2
274167004	S21.9
61196003	S21.9
127314000	S21.9
210410008	S21.9
72363007	S210
283523009	S212
370241009	S212
370242002	S219
125607007	S22.00
208215006	S22.1
66112004	S22.2
78516000	S22.2
87225004	S22.2
33737001	S22.32
60667009	S22.32
45910007	S22.32
1261007	S22.40
12204004	S22.40
28081005	S22.40
51760006	S22.44
78011002	S22.5
72513001	S221|S241
45356009	S223
3291007	S224
31693001	S224
39335003	S224
57577003	S224
68650003	S224
79546008	S224
125802004	S23.10
129165008	S23.10
209090003	S23.10
125612008	S23.2
263259006	S23.2
274162005	S23.3
209799008	S23.4
66540002	S23.5
430894003	S23.5
209807005	S234
78211006	S24.10
371561008	S24.2
212357003	S24.70
126037009	S25.0
28967006	S25.3
60190000	S25.9
233888009	S26.0
17414004	S26.81
262782002	S26.82
3759007	S26.9
86175003	S26.9
42434002	S27.0
33072005	S27.1
42458003	S27.1
90070003	S27.2
22897006	S27.2
262784001	S27.31
262785000	S27.32
43842003	S27.38
282726006	S27.38
316358009	S27.38
212487005	S27.7
233746005	S27.81
262787008	S27.81
302306005	S27.81
210087005	S27.83
320934008	S27.83
22625005	S27.88
210104002	S27.9
42019003	S273
33847006	S28.0
212456008	S29.0
282767001	S29.8
262525000	S29.9
62112002	S29.9
282770002	S29.9
68893001	S30.0
284062002	S30.0
283137007	S30.0
424270008	S30.0
21643007	S30.1
37907001	S30.1
307390004	S30.1
424863004	S30.1
14992004	S30.2
23287003	S30.2
39716001	S30.2
53629007	S30.2
36160007	S30.2
77233005	S30.2
211495007	S30.2
237331002	S30.2
274183004	S30.80
211042000	S30.81
211041007	S30.81
211043005	S30.81
211044004	S30.81
211046002	S30.81
283061002	S30.81
439598000	S30.81
400184006	S30.82
262619005	S30.84
262620004	S30.84
298085006	S30.84
298086007	S30.84
298091008	S30.84
298093006	S30.84
298095004	S30.84
29440002	S30.90
49435000	S30.90
55849004	S30.90
211036004	S30.90
211467007	S30.90
274184005	S30.90
283037009	S30.90
283060001	S30.91
298089000	S30.94
211486004	S301
276465001	S308
283383007	S31.0
91325009	S31.0
210483004	S31.0
210484005	S31.0
269170001	S31.0
274170000	S31.1
269172009	S31.1
283949007	S31.2
52801002	S31.2
210426009	S31.2
283954003	S31.3
33423009	S31.3
210430007	S31.3
210431006	S31.3
210434003	S31.3
210448003	S31.4
237332009	S31.4
410062001	S31.4
89205006	S31.4
66899007	S31.5
274168009	S31.5
283381009	S31.5
283529008	S31.5
283578003	S31.5
283717002	S31.5
212488000	S31.7
283378004	S31.80
16809003	S31.80
210134007	S31.80
283382002	S311
285399003	S312
283475002	S318
283762003	S318
125608002	S32.00
207986006	S32.00
125872003	S32.1
125871005	S32.2
7687006	S32.3
64455005	S32.4
77598002	S32.4
36127009	S32.5
13695006	S32.5
207993005	S32.7
263220002	S32.81
77493009	S32.83
263222005	S32.89
207962009	S320
208054001	S320
281936005	S320
208165009	S325
301033000	S325
91037003	S328
129166009	S33.10
129161004	S33.15
22848002	S33.2
44237008	S33.2
125611001	S33.2
129164007	S33.2
209112009	S33.2
125613003	S33.3
209548004	S33.51
12519004	S33.7
209565008	S33.7
209566009	S33.7
209571002	S33.7
282764008	S33.7
209810003	S33.7
212360005	S34.0
48956000	S34.1
65491009	S34.1
212183002	S34.1
24300005	S34.2
87900003	S34.2
230614002	S34.3
79705001	S34.4
282792003	S34.5
212359000	S34.70
10392004	S35.0
444036008	S35.0
35191005	S35.7
5256002	S36.00
23589004	S36.00
262818004	S36.01
262820001	S36.01
262822009	S36.02
234506007	S36.04
15151004	S36.10
39400004	S36.10
262799001	S36.11
431674004	S36.11
262802005	S36.12
235887001	S36.15
262805007	S36.17
127313006	S36.18
61823004	S36.20
125626004	S36.3
64834002	S36.40
125627008	S36.40
210114006	S36.40
18147000	S36.50
125636007	S36.50
29880001	S36.7
210272006	S36.7
285808008	S36.81
262882007	S36.82
50008003	S36.88
81193001	S36.88
125629006	S36.88
49011004	S36.9
210180009	S360
40095003	S37.00
61474001	S37.00
24850009	S37.1
77165001	S37.20
22724000	S37.30
125639000	S37.4
125638008	S37.5
125637003	S37.6
262831009	S37.81
125640003	S37.82
51772000	S37.88
83294006	S37.88
262682005	S37.88
127277000	S37.9
269159008	S37.9
262909002	S372
71458007	S38.0
78508009	S38.0
59038002	S38.1
68565009	S38.1
73825003	S38.1
283859007	S38.1
211548006	S38.2
262923000	S38.2
283952004	S38.2
20784007	S39.6
212457004	S39.7
24257003	S39.8
282772005	S39.8
42479003	S39.9
81102000	S39.9
110015006	S39.9
128069005	S39.9
276464002	S39.9
110016007	S39.9
210422006	S39.9
262917005	S39.9
262921003	S39.9
282766005	S39.9
282771003	S39.9
282782006	S39.9
283976007	S39.9
447259000	S39.9
262962009	S390
40257000	S40.0
53759006	S40.0
80907003	S40.0
211500005	S40.0
211501009	S40.0
211189001	S40.81
211191009	S40.81
211192002	S40.81
271151009	S40.82
399905001	S40.82
298074009	S40.84
298076006	S40.84
47117005	S40.9
211186008	S40.9
85636003	S400
77874001	S409
211215005	S409
274191008	S409
283367007	S41.0
283748005	S41.0
283750002	S41.1
125645008	S41.80
125647000	S41.80
14649006	S41.80
283369005	S411
283368002	S418
33173003	S42.00
58150001	S42.00
111637008	S42.00
87376003	S42.02
1658003	S42.03
9682006	S42.10
29749002	S42.10
47864008	S42.10
42636007	S42.20
127286005	S42.20
86844009	S42.20
413875004	S42.21
208254007	S42.21
73244003	S42.22
263191003	S42.22
208250003	S42.23
43295006	S42.3
66308002	S42.3
90235006	S42.3
23741005	S42.3
50890004	S42.3
89294002	S42.3
263192005	S42.40
269080004	S42.40
269081000	S42.40
58580000	S42.41
263193000	S42.41
62356006	S42.41
263077007	S42.9
41972004	S420
48561006	S420
52784000	S420
8704005	S421
208226000	S421
208240004	S422
208241000	S422
208242007	S422
208270009	S424
208271008	S424
208274000	S424
281525005	S424
416833005	S429
125615005	S43.00
417076003	S43.00
13975002	S43.00
263021005	S43.01
125616006	S43.1
263019000	S43.1
208759001	S43.1
208769007	S43.1
209127009	S43.2
263009006	S43.2
263020006	S43.3
3199001	S43.4
74779009	S43.4
275334004	S43.4
27182002	S43.5
90682006	S43.6
125614009	S430
263051004	S430
269105005	S430
263049003	S431
209418000	S434
209806001	S436
209410007	S437
209414003	S437
47185005	S44.3
212277008	S44.5
212361009	S44.7
429432009	S44.9
212365000	S45.7
210823006	S45.9
212421009	S46.7
125648005	S46.9
239954007	S46.9
307731004	S460
86128003	S461
209757007	S463
2591000	S47
19180002	S47
40368002	S47
81428007	S47
211550003	S47
211552006	S47X
210649003	S48.0
210650003	S48.1
125594001	S49.9
125595000	S49.9
282760004	S49.9
91613004	S50.0
39812007	S50.1
211290004	S50.7
211251003	S50.81
211252005	S50.81
271160001	S50.82
271161002	S50.82
283286002	S50.84
283287006	S50.84
298077002	S50.84
298078007	S50.84
429719000	S50.84
111713003	S50.9
211249002	S50.9
211256008	S509
211257004	S509
211258009	S509
211273005	S509
61526004	S51.0
125650002	S51.0
283370006	S51.0
125649002	S51.9
283371005	S51.9
283752005	S51.9
58399008	S51.9
283464001	S519
283515007	S519
263203001	S52.00
302222008	S52.00
309464009	S52.00
302232001	S52.00
281528007	S52.01
71139009	S52.10
23813004	S52.10
263195007	S52.10
68854005	S52.11
263196008	S52.11
69427008	S52.11
263197004	S52.12
42760000	S52.20
53792000	S52.20
54556006	S52.20
71555008	S52.20
37449000	S52.20
263204007	S52.20
123973009	S52.21
3228009	S52.30
12676007	S52.30
111640008	S52.30
263198009	S52.30
42945005	S52.30
66246007	S52.30
263207000	S52.4
39993000	S52.4
17222009	S52.50
263199001	S52.50
25529004	S52.50
281527002	S52.50
123971006	S52.51
269083002	S52.51
80411001	S52.51
123972004	S52.51
208321007	S52.52
208340001	S52.52
54645004	S52.53
307712005	S52.53
307713000	S52.53
208326002	S52.59
33192001	S52.6
88116004	S52.6
263208005	S52.6
19259001	S52.7
53627009	S52.7
75857000	S52.7
65775005	S52.7
81966000	S52.7
208513000	S52.7
263206009	S52.7
6163002	S52.8
35442005	S52.8
78980006	S52.8
263205008	S52.8
281530009	S52.8
649002	S52.8
2295008	S52.8
33141009	S52.8
65966004	S52.9
91296001	S52.9
33041006	S520
68819003	S520
209253005	S520
209258001	S520
72497001	S521
28078000	S524
208325003	S525
91419009	S527
50397009	S528
95854004	S53.0
125617002	S53.10
263023008	S53.10
11920000	S53.10
208796005	S53.10
405275001	S53.3
263128001	S53.40
417109008	S530
2651006	S531
263052006	S531
62745008	S54.0
67279004	S54.1
87450004	S54.2
212308001	S54.9
34173009	S55.1
210855006	S55.9
212462003	S56.3
275457009	S56.4
212458009	S56.8
5450005	S57.0
211563009	S57.0
111693009	S57.9
210641000	S58.0
210642007	S58.1
125596004	S59.9
125597008	S59.9
69787006	S60.0
25546001	S60.1
5662003	S60.2
48123002	S60.2
211506004	S60.2
211291000	S60.7
211317004	S60.81
283059006	S60.81
211319001	S60.81
283058003	S60.81
271162009	S60.82
283293003	S60.84
298083004	S60.84
211311003	S60.84
268117002	S60.84
275453008	S60.84
283288001	S60.84
298079004	S60.84
274192001	S60.9
76437000	S600
211515006	S600
288286000	S600
211514005	S601
211508003	S602
211510001	S602
52877004	S608
69531000	S608
70098006	S608
74631009	S608
211304002	S608
211320007	S608
211325002	S608
271172007	S608
274193006	S608
283036000	S608
283126006	S608
283159009	S608
283160004	S608
283163002	S608
283201009	S608
283204001	S608
283205000	S608
283291001	S608
283332007	S608
287116000	S608
40762003	S609
62573007	S609
69743002	S609
269219004	S609
283034002	S609
125653000	S61.0
269177003	S61.0
274172008	S61.0
274173003	S61.0
370243007	S61.0
370245000	S61.0
210580003	S61.0
125655007	S61.1
438480008	S61.1
283373008	S61.88
283374002	S61.88
125651003	S61.9
125652005	S61.9
283372003	S61.9
283753000	S61.9
284549007	S61.9
307578000	S61.9
370244001	S61.9
28547009	S61.9
210565009	S61.9
210579001	S610
210597009	S610
283419003	S610
283619007	S610
283620001	S610
283757004	S610
283758009	S610
23777003	S610|S561
210564008	S618
283706003	S618
283755007	S618
9798005	S619
283466004	S619
283517004	S619
283809003	S619
31975004	S62.0
42818005	S62.0
68076002	S62.0
8135006	S62.10
9468002	S62.10
82065001	S62.10
29014003	S62.10
7585008	S62.12
74465000	S62.14
14916000	S62.15
73316002	S62.16
263249005	S62.16
85922006	S62.17
209075002	S62.19
208403005	S62.20
32311009	S62.21
208420009	S62.21
61653009	S62.21
55874001	S62.30
78292000	S62.30
91588005	S62.30
208393000	S62.30
208401007	S62.30
1370007	S62.30
208397004	S62.31
263209002	S62.31
46422008	S62.32
208399001	S62.33
263210007	S62.33
9275003	S62.4
208390002	S62.50
18171007	S62.60
21698002	S62.60
24424003	S62.60
208463007	S62.60
208444006	S62.61
208445007	S62.61
208450001	S62.62
208451002	S62.62
41511005	S62.63
76865005	S62.63
76974008	S62.7
208430000	S62.7
20511007	S62.8
208388003	S62.8
208372003	S620
30632004	S621
57114005	S621
69916004	S622
208396008	S622
7551007	S623
54641008	S623
55716004	S623
208394006	S623
208400008	S623
208434009	S625
208441003	S625
208443000	S625
274160002	S625
297132000	S625
36778005	S626
208446008	S626
208452009	S626
208454005	S626
208455006	S626
208483008	S626
208490003	S626
208491004	S626
263085003	S626
297130008	S626
297131007	S626
68360003	S627
263079005	S628
125618007	S63.00
34873006	S63.00
281503004	S63.08
110029007	S63.08
263026000	S63.08
75137002	S63.10
125619004	S63.10
125620005	S63.10
269111008	S63.10
208866008	S63.10
312844001	S63.11
314664008	S63.11
70704007	S63.50
287097007	S63.60
32128001	S63.61
87778004	S63.7
12588000	S630
208881002	S631
209459006	S635
38540001	S636
209469000	S636
209470004	S636
209473002	S636
209474008	S636
209479003	S636
209481001	S636
209482008	S636
209483003	S636
209485005	S636
263129009	S636
263130004	S636
25428005	S637
212269009	S64.0
212274001	S64.2
4412009	S64.4
212279006	S64.4
212282001	S64.4
210848009	S65.5
210850001	S65.5
429421009	S65.9
212459001	S66.0
15550007	S66.9
210566005	S66.9
288217001	S66.9
210568006	S661
209495003	S666
209494004	S667
209496002	S668
209499009	S668
209493005	S669
262971000	S669
10380004	S67.0
211582000	S67.0
283858004	S67.0
248406004	S67.0
50793006	S67.8
211569008	S67.8
211583005	S670
211585003	S670
211587006	S670
47814001	S678
211574000	S678
211575004	S678
211579005	S678
210611002	S68.0
210617003	S68.0
211547001	S68.0
95855003	S68.1
262596005	S68.1
210630002	S68.2
95856002	S68.9
210643002	S68.9
52011008	S69.9
125598003	S69.9
125599006	S69.9
210571003	S69.9
210599007	S69.9
262520005	S69.9
275320004	S69.9
282762007	S699
44801007	S70.0
84416003	S70.1
307391000	S70.1
211383006	S70.7
211330003	S70.81
211331004	S70.81
271174008	S70.82
268118007	S70.84
298094000	S70.84
298096003	S70.84
274196003	S70.9
59443003	S709
211337000	S709
283384001	S71.0
125658009	S71.0
210665002	S71.0
283769007	S71.0
125659001	S71.1
283385000	S71.1
283770008	S71.1
210666001	S71.1
283482003	S710
283534007	S711
5913000	S72.00
359820003	S72.00
361119006	S72.00
263226008	S72.03
275339009	S72.03
12746007	S72.04
52450003	S72.04
79484004	S72.04
84320000	S72.04
263227004	S72.04
208526001	S72.08
41191003	S72.08
275338001	S72.08
22802006	S72.10
66483005	S72.10
127287001	S72.11
26938002	S72.11
89820008	S72.11
26442006	S72.3
6628008	S72.3
54441004	S72.3
263232003	S72.40
263233008	S72.40
263234002	S72.40
66926007	S72.41
19652000	S72.41
30905007	S72.43
79978005	S72.43
208731002	S72.7
25415003	S72.9
71620000	S72.9
28576007	S72.9
1705000	S720
208528000	S720
263088001	S720
263225007	S720
359817006	S720
263235001	S728
125621009	S73.00
84920009	S73.00
17883008	S73.10
209507002	S73.18
281543009	S73.18
208892001	S730
86269002	S74.0
7449006	S74.1
212329005	S74.7
111696001	S75.1
210908000	S75.7
52984008	S75.9
212467009	S76.0
210669008	S76.0
210670009	S76.4
818005	S76.7
5801006	S76.7
212469007	S76.7
6849006	S761
262976005	S762
11730002	S77.0
74270009	S77.1
211589009	S77.2
210762009	S78.0
95860004	S78.1
210761002	S78.1
210768008	S78.1
125600009	S79.9
7523003	S79.9
22878006	S80.0
45613006	S80.1
211332006	S80.81
211333001	S80.81
271176005	S80.82
271177001	S80.82
283310003	S80.84
298097007	S80.84
298098002	S80.84
298100002	S80.84
446653004	S80.84
283041008	S80.9
21494009	S809
211339002	S809
211361007	S809
283040009	S809
125660006	S81.0
283386004	S81.0
44140000	S81.0
283771007	S81.0
212491000	S81.7
283388003	S81.7
125661005	S81.9
283387008	S81.9
283772000	S81.9
298056000	S81.9
45017008	S81.9
210688001	S81.9
34777003	S810
283389006	S818
283673001	S818
283774004	S818
210682000	S819
283724001	S819
283827000	S819
51037009	S82.0
80756009	S82.0
111643005	S82.0
20433007	S82.18
23900009	S82.18
111645003	S82.18
281842005	S82.18
111644004	S82.21
208629000	S82.21
271577005	S82.21
413877007	S82.21
414943006	S82.21
208632002	S82.21
414293001	S82.21
6990005	S82.28
28012007	S82.28
31978002	S82.28
22234005	S82.28
208634001	S82.38
278537006	S82.38
208637008	S82.38
75591007	S82.40
21867001	S82.41
59556008	S82.41
59639009	S82.41
67394003	S82.42
77803008	S82.42
111646002	S82.42
15385006	S82.5
281531008	S82.5
54530004	S82.5
34268009	S82.6
263242001	S82.6
281535004	S82.6
308153009	S82.6
4673003	S82.6
50531009	S82.7
32805004	S82.7
208732009	S82.7
263244000	S82.81
25899002	S82.81
26908008	S82.81
6698000	S82.82
90338005	S82.82
123975002	S82.82
16114001	S82.88
42188001	S82.88
209349006	S82.88
209350006	S82.88
48187004	S82.88
46866001	S82.9
413876003	S82.9
414292006	S82.9
414942001	S82.9
208596007	S820
208601003	S820
69166006	S821
208611005	S821
208627003	S822
208635000	S823
208636004	S823
28359007	S824
208658002	S826
208660000	S826
208662008	S828
209351005	S828
263091001	S828
208929003	S83.0
263029007	S83.0
58320001	S83.10
1544005	S83.10
302932006	S83.2
302933001	S83.2
239720000	S83.2
208976007	S83.3
81902001	S83.42
438582003	S83.53
433162006	S83.54
54888009	S83.6
263139003	S83.6
438479005	S83.6
208977003	S83.7
444158007	S83.7
444159004	S83.7
35106007	S831
269113006	S832
35726004	S834
127292004	S835
239730009	S835
264506002	S836
81884004	S84.0
212317001	S84.1
212330000	S84.9
210864001	S85.9
210895008	S85.9
210874003	S859
275335003	S86.0
212472000	S86.3
212473005	S86.7
285395009	S86.7
212470008	S86.9
274175005	S86.9
210693003	S86.9
212471007	S86.9
128495002	S861
262981001	S861
38128008	S87.0
40874009	S87.8
211597002	S870
125601008	S89.9
125602001	S89.9
55042009	S90.0
58075000	S90.1
211438006	S90.2
74814004	S90.3
211385004	S90.7
211334007	S90.81
211402004	S90.81
211403009	S90.81
271189004	S90.82
283132001	S90.82
281164004	S90.84
298102005	S90.84
268120005	S90.84
283313001	S90.84
283315008	S90.84
298101003	S90.84
211429009	S90.9
274195004	S90.9
283223008	S908
283314007	S908
283342009	S908
287121002	S908
111715005	S909
271191007	S909
271192000	S909
283042001	S909
125662003	S91.0
283390002	S91.0
51639006	S91.0
125664002	S91.1
283391003	S91.1
284552004	S91.1
370239008	S91.1
88977003	S91.1
275461003	S91.2
276496005	S91.2
125663008	S91.3
210713009	S91.3
283393000	S91.3
283394006	S91.3
283776002	S91.3
284551006	S91.3
370240005	S91.3
210714003	S91.3
283775003	S910
283678005	S911
283778001	S911
17288006	S913
283439004	S913
283543003	S913
283676009	S913
283779009	S913
283395007	S917
64665009	S92.0
263247007	S92.0
24948002	S92.0
79626009	S92.1
263246003	S92.1
3381004	S92.1
263245004	S92.20
428258002	S92.20
263248002	S92.21
36924003	S92.3
70204006	S92.3
208687001	S92.3
208688006	S92.3
263251009	S92.3
263252002	S92.3
424648000	S92.3
77551005	S92.3
208719004	S92.4
311821002	S92.4
311822009	S92.4
429339004	S92.4
21351003	S92.5
81576005	S92.5
208710000	S92.5
74395007	S92.5
208733004	S92.7
210706009	S92.7
15574005	S92.9
342070009	S92.9
269100000	S92.9
367527001	S92.9
9808005	S922
75308009	S922
208689003	S923
208690007	S923
208711001	S925
208712008	S925
208717002	S925
41608004	S927
208691006	S927
125622002	S93.0
54394007	S93.0
263030002	S93.10
85646001	S93.10
125623007	S93.30
209000008	S93.30
44465007	S93.40
209529003	S93.40
209531007	S93.40
209532000	S93.48
263133002	S93.48
262998001	S93.5
49388007	S93.6
269114000	S930
63141004	S933
281544003	S934
212336006	S94.3
212333003	S94.7
282777004	S94.9
210900007	S95.7
74204001	S96.1
212475003	S96.7
210715002	S96.9
209544002	S967
65896005	S97.0
74682007	S97.1
211609000	S97.1
43422002	S97.8
65504006	S97.8
211602009	S97.8
283861003	S971
211604005	S978
210757008	S98.0
95858001	S98.1
210745004	S98.2
95859009	S98.4
125603006	S99.9
125604000	S99.9
210720002	S99.9
282776008	S99.9
282780003	S999
211469005	T00.0
283048002	T00.0
283135004	T00.0
283321007	T00.0
298061003	T00.0
298073003	T00.2
211384000	T00.3
211393004	T00.3
298092001	T00.3
111721009	T00.9
211468002	T00.9
429562001	T00.9
283684008	T01.0
283735006	T01.0
262560006	T01.9
285345008	T01.9
397180001	T010
210773002	T013
45678008	T02.20
60843004	T02.20
12412005	T02.21
25427000	T02.30
64569008	T02.30
22225000	T02.31
208375001	T02.40
65354004	T02.80
134291007	T02.90
51673001	T024
311862008	T027
213346004	T029
213370000	T03.2
213367004	T03.9
287096003	T03.9
4975008	T04.1
6015002	T04.2
9560007	T04.2
39595001	T04.3
70000009	T04.3
111691006	T04.9
213377002	T05.0
433097005	T05.2
213378007	T05.3
213381002	T05.6
213376006	T05.9
42074003	T06.2
213385006	T06.3
213386007	T06.4
66190008	T07
262519004	T07
15724005	T08.0
50448004	T08.0
314667001	T08.0
314668006	T08.0
211037008	T09.01
283336005	T09.03
287110006	T09.04
268113003	T09.04
298088008	T09.04
11437003	T09.05
36787001	T09.05
65276005	T09.1
105615001	T09.1
283759001	T09.1
262995003	T09.2
281598004	T09.2
262965006	T09.2
263013004	T09.2
285348005	T09.2
1734006	T09.3
90584004	T09.3
262521009	T09.3
10575009	T09.3
283375001	T091
83716008	T094
23406007	T10.0
36991002	T10.0
18336000	T10.1
274190009	T11.00
283057008	T11.01
283330004	T11.03
211282004	T11.04
287113008	T11.04
68142008	T11.05
81405006	T11.1
283366003	T11.1
283698000	T11.1
283747000	T11.1
370246004	T11.1
77893004	T11.1
428860005	T11.1
123536004	T11.2
262990008	T11.2
269329008	T11.2
47874006	T11.2
263017003	T11.2
129135003	T11.3
88744007	T11.4
19820002	T11.5
25354003	T11.5
95857006	T11.6
127278005	T11.9
211235006	T11.9
283347003	T110
283802007	T111
52603002	T12.0
37324003	T13.00
40194002	T13.00
274197007	T13.00
283062009	T13.01
283339003	T13.03
287119007	T13.04
275452003	T13.04
91603007	T13.05
425406006	T13.05
32976001	T13.1
283767009	T13.1
26947005	T13.1
283719004	T13.1
432618005	T13.1
262994004	T13.2
263028004	T13.2
129136002	T13.3
285712005	T13.4
285753002	T13.4
59897005	T13.5
127279002	T13.9
40295005	T130
53625001	T130
211336009	T130
283357002	T131
416462003	T14.00
416886008	T14.00
262536007	T14.01
399963005	T14.01
373592004	T14.02
262550002	T14.03
276433004	T14.03
125670008	T14.04
262597001	T14.04
283189002	T14.04
19227008	T14.04
93458008	T14.04
109248001	T14.04
35566002	T14.05
125667009	T14.05
270911002	T14.05
308492005	T14.05
425359009	T14.05
274179004	T14.08
385494008	T14.08
262526004	T14.1
262541004	T14.1
262555007	T14.1
262562003	T14.1
283754006	T14.1
298055001	T14.1
13924000	T14.1
35933005	T14.1
125643001	T14.1
217697000	T14.1
225552003	T14.1
274165007	T14.1
274221008	T14.1
283682007	T14.1
283734005	T14.1
298005009	T14.1
312608009	T14.1
312609001	T14.1
397177002	T14.1
400045003	T14.1
125605004	T14.20
20946005	T14.20
72704001	T14.20
263063009	T14.20
108367008	T14.3
287091008	T14.3
384709000	T14.3
57182000	T14.4
230619007	T14.4
35709005	T14.5
95847005	T14.6
240037007	T14.6
262966007	T14.6
263126002	T14.6
48532005	T14.6
282026002	T14.6
262595009	T14.7
125665001	T14.7
105606008	T14.8
211616004	T14.8
19130008	T14.9
22564003	T14.9
123397009	T14.9
262577006	T14.9
281368005	T14.9
398117008	T14.9
407153006	T14.9
417163006	T14.9
417746004	T14.9
439022003	T14.9
440144004	T14.9
23957004	T140
82117004	T140
83070001	T140
238491003	T140
279420009	T140
298081002	T140
298103000	T140
400044004	T140
262540003	T141
262546009	T141
262547000	T141
262549002	T141
262556008	T141
262568004	T141
262571007	T141
423125000	T142
263134008	T143
398733004	T143
370509002	T144
415749005	T146
262559001	T148
37450000	T15.0
231866000	T15.1
52497002	T15.1
231882004	T15.8
275476006	T15.8
55899000	T15.9
231852005	T15.9
314532005	T158
284569002	T159
32874004	T16
75441006	T16
32331008	T16
85140006	T16X
66050007	T17.0
33890007	T17.1
74699008	T17.1
25479004	T17.2
262604009	T17.2
2245007	T17.2
262605005	T17.2
39643002	T17.3
19496008	T17.4
54421009	T17.4
282461001	T17.5
45865005	T17.5
24385003	T17.8
128518001	T17.8
134183007	T17.9
58849003	T17.9
62502003	T17.9
262599003	T17.9
232424006	T172
11356007	T175
68052005	T178
14380007	T18.0
47609003	T18.1
51694003	T18.2
282080005	T18.3
70176004	T18.5
13457005	T18.5
211644003	T18.5
82380002	T18.8
14448006	T18.9
33334006	T18.9
80593000	T18.9
308890008	T18.9
418757007	T18.9
211631008	T189
211650008	T19.0
211649008	T19.1
34124000	T19.2
28020009	T19.2
211652000	T19.2
29084009	T19.3
73830004	T19.8
443415006	T19.8
68017002	T19.9
262624008	T192
60713008	T20.0
73518002	T20.0
211684007	T20.0
262581006	T20.0
262582004	T20.0
3282008	T20.0
22233004	T20.0
37645002	T20.0
38978009	T20.0
39065001	T20.0
20945009	T20.1
33824005	T20.1
25515000	T20.2
54975007	T20.2
211691005	T20.2
61455009	T20.3
211715009	T20.3
211718006	T20.3
211720009	T20.3
110186004	T200
110187008	T201
211686009	T201
52405000	T21.00
80433004	T21.01
75984003	T21.02
72998004	T21.04
284223003	T21.04
48689002	T21.05
89720001	T21.05
284192008	T21.05
284220000	T21.05
11868005	T21.09
111716006	T21.10
35501005	T21.11
46156007	T21.12
9063003	T21.14
211767008	T21.15
20311006	T21.19
6500006	T21.20
211787009	T21.20
55030004	T21.21
34384008	T21.22
5083008	T21.24
284222008	T21.25
74842002	T21.30
211794007	T21.30
36830004	T21.31
80271009	T21.31
87559001	T21.31
76867002	T21.32
111717002	T21.32
35510002	T21.34
211792006	T21.35
447106005	T21.35
211817005	T22.00
6055000	T22.00
80827001	T22.01
18084001	T22.01
14261008	T22.02
57143002	T22.02
62242007	T22.10
33826007	T22.11
65467000	T22.11
70432004	T22.12
72882005	T22.12
53080007	T22.2
62738008	T22.20
211832003	T22.20
70505006	T22.21
33047005	T22.21
57332004	T22.22
211849005	T22.30
77490007	T22.32
211828009	T221
211841008	T222
3480002	T23.0
14893008	T23.0
41755001	T23.0
82057004	T23.0
284212002	T23.0
211879003	T23.0
438786003	T23.0
14664006	T23.1
56710004	T23.1
211894004	T23.1
269243001	T23.1
35847008	T23.2
54296007	T23.2
211902007	T23.2
269244007	T23.2
6280008	T23.3
9590000	T23.3
211920003	T23.3
269245008	T23.3
31946005	T230
29418006	T231
69025008	T231
69429006	T231
80821000	T231
91146006	T231
211893005	T231
43138003	T232
211903002	T232
111718007	T233
211926009	T233
6132001	T24.0
19684007	T24.0
37696000	T24.0
84677008	T24.0
80183002	T24.0
211964006	T24.0
284226006	T24.0
70250009	T24.1
81094005	T24.1
62952004	T24.1
52899007	T24.2
66535005	T24.2
68140000	T24.2
211980001	T24.2
30264000	T24.3
49862000	T24.3
55473001	T24.3
211983004	T24.3
20490007	T241
11980003	T25.0
88374002	T25.0
68628004	T25.1
284227002	T25.1
28571002	T25.2
64359003	T25.3
40986008	T251
211659009	T26.0
16096002	T26.0
211661000	T26.1
211662007	T26.1
231945007	T26.1
274204004	T26.1
211665009	T26.2
274205003	T26.4
269232009	T26.4
284541005	T261
38916004	T266
13085003	T27.0
284189009	T27.0
45983003	T27.1
212037005	T27.1
212039008	T27.1
284188001	T27.3
428438000	T27.3
87177002	T28.0
110222005	T28.0
212032004	T28.0
235021001	T28.0
286547006	T28.0
403445007	T28.0
45982008	T28.1
17543009	T28.4
28384005	T28.4
110191003	T280
10132008	T29.0
269397003	T29.0
77830003	T29.1
13212004	T29.2
83366000	T29.3
67573002	T290
125666000	T30.0
284744004	T30.0
314534006	T30.0
405571006	T30.0
423858006	T30.0
425656005	T30.0
426284001	T30.0
403190006	T30.1
403191005	T30.2
403192003	T30.3
424316008	T300
424784002	T300
262539000	T301
400113006	T304
6341002	T31.00
14276000	T31.10
22428001	T31.20
40904009	T31.30
86660005	T31.40
64647005	T31.50
51041008	T31.60
46000006	T31.70
5414003	T31.80
90808005	T31.90
212920000	T33.4
449919001	T33.4
86018005	T35.2
4763005	T35.4
[truncated: 190 more rows]

## Sheet: Alcohol
ED	15	SNOMEDCT	102897001	ICD10V6	F10.0
ED	15	SNOMEDCT	191802004	ICD10V6	F10.0
ED	15	SNOMEDCT	25702006	ICD10V6	F10.0
ED	15	SNOMEDCT	29212009	ICD10V6	F10.0
			15167005		F10.0	(Binge drinker)
			228315001		F101
SNOMED	281004	Alcohol	Dementia associated with alcoholism (disorder)			219006, 281004, 2043009, 4953006, 6524003, 6749002, 7052005, 7200002, 8635005, 15167005, 18653004, 21000000, 25702006, 28127009, 32553006, 34938008, 35748005, 43783005, 44787002, 53041004, 53410008, 53527002, 53936005, 57346004, 58732000, 61144001, 66590003, 67426006, 67990004, 69482004, 70701004, 73097000, 77475008, 78524005, 79578000, 82782008, 85561006, 86933000, 87460008, 89507002, 89732002, …
SNOMED	7052005	Alcohol	Alcohol hallucinosis (disorder)
SNOMED	7200002	Alcohol	Alcoholism (disorder)
SNOMED	8635005	Alcohol	Alcohol withdrawal delirium (disorder)
SNOMED	15167005	Alcohol	Alcohol abuse (disorder)
SNOMED	18653004	Alcohol	Alcohol intoxication delirium (disorder)
SNOMED	25702006	Alcohol	Alcohol intoxication (disorder)
SNOMED	32553006	Alcohol	Hangover (finding)
SNOMED	34938008	Alcohol	Alcohol-induced anxiety disorder (disorder)
SNOMED	53041004	Alcohol	Alcohol (substance)
SNOMED	53936005	Alcohol	Alcohol-induced mood disorder (disorder)
SNOMED	61144001	Alcohol	Alcohol-induced psychotic disorder with delusions (disorder)
SNOMED	66590003	Alcohol	Alcohol dependence (disorder)
SNOMED	67426006	Alcohol	Toxic effect of alcohol (disorder)
SNOMED	69482004	Alcohol	Korsakoff's psychosis (disorder)
SNOMED	73097000	Alcohol	Alcohol amnestic disorder (disorder)
SNOMED	78524005	Alcohol	Alcohol-induced sexual dysfunction (finding)
SNOMED	79578000	Alcohol	Alcohol paranoia (disorder)
SNOMED	85561006	Alcohol	Uncomplicated alcohol withdrawal (disorder)
SNOMED	89507002	Alcohol	Toxic effect of denatured alcohol (disorder)
SNOMED	102897001	Alcohol	Feeling intoxicated (finding)
SNOMED	160573003	Alcohol	Alcohol intake (observable entity)
SNOMED	191480000	Alcohol	Alcohol withdrawal syndrome (disorder)
SNOMED	191802004	Alcohol	Acute alcoholic intoxication in alcoholism (disorder)
SNOMED	192206005	Alcohol	[X]Mental and behavioral disorders due to use of alcohol (disorder)
SNOMED	192207001	Alcohol	[X]Mental and behavioral disorders due to use of alcohol: acute intoxication (disorder)
SNOMED	192208006	Alcohol	[X]Mental and behavioral disorders due to use of alcohol: harmful use (disorder)
SNOMED	192209003	Alcohol	[X] (Mental and behavioural disorders due to use of alcohol: dependence syndrome) or (chronic alcoholism [& (addiction) or (dipsomania)]) (disorder)
SNOMED	192210008	Alcohol	[X]Mental and behavioral disorders due to use of alcohol: withdrawal state (disorder)
SNOMED	192211007	Alcohol	[X]Mental and behavioral disorders due to use of alcohol: withdrawal state with delirium (disorder)
SNOMED	192212000	Alcohol	[X] Mental and behavioural disorders due to use of alcohol: psychotic disorder (& [hallucinosis] or [jealousy] or [paranoia] or [psychosis NOS])
SNOMED	192213005	Alcohol	[X]Mental and behavioral disorders due to use of alcohol: amnesic syndrome (disorder)
SNOMED	192214004	Alcohol	[X] (Mental and behavioural disorders due to use of alcohol: residual and late-onset psychotic disorder) or (chronic alcoholic brain syndrome [& dementia NOS]) (disorder)
SNOMED	192215003	Alcohol	[X]Mental and behavioral disorders due to use of alcohol: other mental and behavioral disorders (disorder)
SNOMED	192216002	Alcohol	[X]Mental and behavioral disorders due to use of alcohol: unspecified mental and behavioral disorder (disorder)
SNOMED	207273009	Alcohol	[D]Alcohol blood level excessive (situation)
SNOMED	212808007	Alcohol	Ethyl alcohol causing toxic effect NOS (disorder)
SNOMED	212819005	Alcohol	Other alcohol causing toxic effect (disorder)
SNOMED	212820004	Alcohol	Alcohol causing toxic effect NOS (disorder)
SNOMED	213687005	Alcohol	[X]Toxic effect of other alcohols (disorder)
SNOMED	221842002	Alcohol	[X]Accidental poisoning by and exposure to alcohol (event)
SNOMED	221843007	Alcohol	[X]Accidental poisoning by and exposure to alcohol, occurrence at home (event)
SNOMED	221844001	Alcohol	[X]Accidental poisoning by and exposure to alcohol, occurrence in residential institution (event)
SNOMED	221845000	Alcohol	[X]Accidental poisoning by and exposure to alcohol, occurrence at school, other institution and public administrative area (event)
SNOMED	221846004	Alcohol	[X]Accidental poisoning by and exposure to alcohol, occurrence at sports and athletics area (event)
SNOMED	221847008	Alcohol	[X]Accidental poisoning by and exposure to alcohol, occurrence on street and highway (event)
SNOMED	221848003	Alcohol	[X]Accidental poisoning by and exposure to alcohol, occurrence at trade and service area (event)
SNOMED	221849006	Alcohol	[X]Accidental poisoning by and exposure to alcohol, occurrence at industrial and construction area (event)
SNOMED	221850006	Alcohol	[X]Accidental poisoning by and exposure to alcohol, occurrence on farm (event)
SNOMED	221851005	Alcohol	[X]Accidental poisoning by and exposure to alcohol, occurrence at other specified place (event)
SNOMED	221852003	Alcohol	[X]Accidental poisoning by and exposure to alcohol, occurrence at unspecified place (event)
SNOMED	222103001	Alcohol	[X]Intentional self poisoning by and exposure to alcohol (event)
SNOMED	222104007	Alcohol	[X]Intentional self poisoning by and exposure to alcohol, occurrence at home (event)
SNOMED	222105008	Alcohol	[X]Intentional self poisoning by and exposure to alcohol, occurrence in residential institution (event)
SNOMED	222106009	Alcohol	[X]Intentional self poisoning by and exposure to alcohol, occurrence at school, other institution and public administrative area (event)
SNOMED	222107000	Alcohol	[X]Intentional self poisoning by and exposure to alcohol, occurrence at sports and athletics area (event)
SNOMED	222108005	Alcohol	[X]Intentional self poisoning by and exposure to alcohol, occurrence on street and highway (event)
SNOMED	222110007	Alcohol	[X]Intentional self poisoning by and exposure to alcohol, occurrence at trade and service area (event)
SNOMED	222111006	Alcohol	[X]Intentional self poisoning by and exposure to alcohol, occurrence at industrial and construction area (event)
SNOMED	222112004	Alcohol	[X]Intentional self poisoning by and exposure to alcohol, occurrence on farm (event)
SNOMED	222113009	Alcohol	[X]Intentional self poisoning by and exposure to alcohol, occurrence at other specified place (event)
SNOMED	222114003	Alcohol	[X]Intentional self poisoning by and exposure to alcohol, occurrence at unspecified place (event)
SNOMED	222702003	Alcohol	[X]Poisoning by and exposure to alcohol, undetermined intent (event)
SNOMED	222703008	Alcohol	[X]Poisoning by and exposure to alcohol, occurrence at home, undetermined intent (event)
SNOMED	222704002	Alcohol	[X]Poisoning by and exposure to alcohol, occurrence in residential institution, undetermined intent (event)
SNOMED	222705001	Alcohol	[X]Poisoning by and exposure to alcohol, occurrence at school, other institution and public administrative area, undetermined intent (event)
SNOMED	222706000	Alcohol	[X]Poisoning by and exposure to alcohol, occurrence at sports and athletics area, undetermined intent (event)
SNOMED	222707009	Alcohol	[X]Poisoning by and exposure to alcohol, occurrence on street and highway, undetermined intent (event)
SNOMED	222708004	Alcohol	[X]Poisoning by and exposure to alcohol, occurrence at trade and service area, undetermined intent (event)
SNOMED	222709007	Alcohol	[X]Poisoning by and exposure to alcohol, occurrence at industrial and construction area, undetermined intent (event)
SNOMED	222710002	Alcohol	[X]Poisoning by and exposure to alcohol, occurrence on farm, undetermined intent (event)
SNOMED	222711003	Alcohol	[X]Poisoning by and exposure to alcohol, occurrence at other specified place, undetermined intent (event)
SNOMED	222713000	Alcohol	[X]Poisoning by and exposure to alcohol, occurrence at unspecified place, undetermined intent (event)
SNOMED	223333005	Alcohol	[X]Evidence of alcohol involvement determined by blood alcohol level (navigational concept)
SNOMED	223334004	Alcohol	[X]Evidence of alcohol involvement determined by blood alcohol level of less than 20 mg/100 ml (navigational concept)
SNOMED	223335003	Alcohol	[X]Evidence of alcohol involvement determined by blood alcohol level of 20-39 mg/100 ml (navigational concept)
SNOMED	223336002	Alcohol	[X]Evidence of alcohol involvement determined by blood alcohol level of 40-59 mg/100 ml (navigational concept)
SNOMED	223337006	Alcohol	[X]Evidence of alcohol involvement determined by blood alcohol level of 60-79 mg/100 ml (navigational concept)
SNOMED	223338001	Alcohol	[X]Evidence of alcohol involvement determined by blood alcohol level of 80-99 mg/100 ml (navigational concept)
SNOMED	223339009	Alcohol	[X]Evidence of alcohol involvement determined by blood alcohol level of 100-119 mg/100 ml (navigational concept)
SNOMED	223340006	Alcohol	[X]Evidence of alcohol involvement determined by blood alcohol level of 120-199 mg/100 ml (navigational concept)
SNOMED	223341005	Alcohol	[X]Evidence of alcohol involvement determined by blood alcohol level of 200-239 mg/100 ml (navigational concept)
SNOMED	223342003	Alcohol	[X]Evidence of alcohol involvement determined by blood alcohol level of 240 mg/100 ml or more (navigational concept)
SNOMED	223343008	Alcohol	[X]Evidence of alcohol involvement determined by presence of alcohol in blood, level not specified (navigational concept)
SNOMED	223344002	Alcohol	[X]Evidence of alcohol involvement determined by level of intoxication (navigational concept)
SNOMED	223345001	Alcohol	[X]Evidence of alcohol involvement determined by level of intoxication, mild alcohol intoxication (navigational concept)
SNOMED	223346000	Alcohol	[X]Evidence of alcohol involvement determined by level of intoxication, moderate alcohol intoxication (navigational concept)
SNOMED	223347009	Alcohol	[X]Evidence of alcohol involvement determined by level of intoxication, severe alcohol intoxication (navigational concept)
SNOMED	223348004	Alcohol	[X]Evidence of alcohol involvement determined by level of intoxication, very severe alcohol intoxication (navigational concept)
SNOMED	223349007	Alcohol	[X]Evidence of alcohol involvement determined by level of intoxication, alcohol involvement, not otherwise specified (navigational concept)
SNOMED	228281002	Alcohol	Problem drinker (finding)
SNOMED	228315001	Alcohol	Binge drinker (finding)
SNOMED	228316000	Alcohol	Alcoholic binges exceeding sensible amounts (finding)
SNOMED	228353006	Alcohol	Reverse tolerance to alcohol (finding)
SNOMED	231463001	Alcohol	Alcoholic dementia NOS (disorder)
SNOMED	231464007	Alcohol	Inebriety NOS (disorder)
SNOMED	231465008	Alcohol	Drunkenness NOS (disorder)
SNOMED	231467000	Alcohol	Absinthe addiction (disorder)
SNOMED	242263000	Alcohol	Accidental exposure to alcohol (event)
SNOMED	242265007	Alcohol	Accidental exposure to ethanol (event)
SNOMED	268639004	Alcohol	Chronic alcoholism (disorder)
SNOMED	268683008	Alcohol	[X]Mental and behavioral disorders due to use of alcohol: dependence syndrome (disorder)
SNOMED	268684002	Alcohol	[X]Mental and behavioral disorders due to use of alcohol: psychotic disorder (disorder)
SNOMED	268685001	Alcohol	[X]Mental and behavioral disorders due to use of alcohol: residual and late-onset psychotic disorder (disorder)
SNOMED	269765000	Alcohol	Accidental poisoning by alcohol (disorder)
SNOMED	274776000	Alcohol	Finding of alcohol in blood (finding)
SNOMED	284591009	Alcohol	Persistent alcohol abuse (disorder)
SNOMED	302237007	Alcohol	[V] Alcohol use (situation)
SNOMED	304605000	Alcohol	Methanol abuse (disorder)
SNOMED	304606004	Alcohol	Ethanol abuse (finding)
SNOMED	307730003	Alcohol	[V] Alcohol use (situation)
SNOMED	308742005	Alcohol	Alcohol withdrawal-induced convulsion (disorder)
SNOMED	417633001	Alcohol	Alcohol induced hallucinations (finding)
